# Supplementary material for: Acinetobacter Plasmids: Diversity and Development of Classification Strategies
Source: Front Microbiol. 2020 Nov 13;11:588410. doi: 10.3389/fmicb.2020.588410 (PMC7693717; doi:10.3389/fmicb.2020.588410)
Supplement: Supplementary Table 2 — Analyzed Acinetrobacter plasmids. [file Table_2.xls]

## Sheet: locus_list
accession	mob	rep_3	circular	definition
AF003958	mobhen	-	circular	Acinetobacter sp. SUN resistance plasmid pRAY, complete genome.
NC_000923	mobhen	-	circular	Acinetobacter sp. SUN resistance plasmid pRAY, complete genome.
AJ311718	-	-	circular	Acinetobacter sp. EB104, plasmid pAC450, complete genome.
NC_002760	-	-	circular	Acinetobacter sp. EB104, plasmid pAC450, complete genome.
AY541809	mobq	+	circular	Acinetobacter baumannii plasmid pMAC, complete sequence.
NC_006877	mobq	+	circular	Acinetobacter baumannii 19606 plasmid pMAC, complete sequence.
DQ278485	-	+	linear	Acinetobacter venetianus strain VE-C3 plasmid pAV1, complete sequence.
DQ278486	mobq	+	linear	Acinetobacter venetianus strain VE-C3 plasmid pAV2, complete sequence.
EF059914	mobq	-	linear	Acinetobacter baumannii strain Ab14 plasmid pAB14 transposon Tn2007, complete sequence; and MobA (MobA) gene, complete cds.
EF127491	-	-	linear	Acinetobacter baumannii plasmid pAB13 disrupted sulfonamide resistance (sul) gene, partial sequence and transposon Tn2006, complete sequence.
CP000522	-	+	circular	Acinetobacter baumannii ATCC 17978 plasmid pAB1, complete sequence.
CP000523	-	+	circular	Acinetobacter baumannii ATCC 17978 plasmid pAB2, complete sequence.
NC_010309	-	+	linear	Acinetobacter venetianus strain VE-C3 plasmid pAV1, complete sequence.
NC_010310	mobq	+	linear	Acinetobacter venetianus strain VE-C3 plasmid pAV2, complete sequence.
CU459137	mobq	+	circular	Acinetobacter baumannii str. AYE plasmid p1ABAYE, complete genome.
CU459138	-	+	circular	Acinetobacter baumannii str. AYE plasmid p2ABAYE, complete genome.
CU459139	-	-	circular	Acinetobacter baumannii str. AYE plasmid p4ABAYE, complete genome.
CU459140	-	+	circular	Acinetobacter baumannii str. AYE plasmid p3ABAYE, complete genome.
CU468231	-	+	circular	Acinetobacter baumannii SDF plasmid p1ABSDF, complete genome.
CU468232	mobq	+	circular	Acinetobacter baumannii SDF plasmid p2ABSDF, complete genome.
CU468233	mobq	+	circular	Acinetobacter baumannii SDF plasmid p3ABSDF, complete genome.
NC_010401	mobq	+	circular	Acinetobacter baumannii AYE plasmid p1ABAYE, complete sequence.
NC_010402	-	+	circular	Acinetobacter baumannii AYE plasmid p2ABAYE, complete sequence.
NC_010403	-	-	circular	Acinetobacter baumannii AYE plasmid p4ABAYE, complete sequence.
NC_010404	-	+	circular	Acinetobacter baumannii AYE plasmid p3ABAYE, complete sequence.
EU294228	-	+	circular	Acinetobacter baumannii plasmid pABIR, complete sequence.
NC_010481	-	+	circular	Acinetobacter baumannii plasmid pABIR, complete sequence.
CP000864	-	+	circular	Acinetobacter baumannii ACICU plasmid pACICU1, complete sequence.
CP000865	-	-	circular	Acinetobacter baumannii ACICU plasmid pACICU2, complete sequence.
NC_010605	-	+	circular	Acinetobacter baumannii ACICU plasmid pACICU1, complete sequence.
NC_010606	-	-	circular	Acinetobacter baumannii ACICU plasmid pACICU2, complete sequence.
FM210331	-	+	circular	Acinetobacter baumannii plasmid pABVA01, complete sequence, strain VA-566/00.
NC_012813	-	+	circular	Acinetobacter baumannii plasmid pABVA01, complete sequence.
GQ342610	mobq	+	circular	Acinetobacter calcoaceticus strain Acal H12O-07 plasmid pMMCU1, complete sequence.
GQ352402	-	-	linear	Acinetobacter baumannii strain AbSK-17 plasmid pAbSK-OXA-82 replicase, zeta toxin family protein, hypothetical proteins, thermonuclease protein, and hypothetical protein genes, complete cds; insertion sequence ISAba1, complete sequence; and beta-lactamase OXA-51-like protein (blaOXA-82), sortase, and transcriptional regulator genes, complete cds.
NC_013056	mobq	+	circular	Acinetobacter calcoaceticus strain Acal H12O-07 plasmid pMMCU1, complete sequence.
GQ377752	-	-	circular	Acinetobacter baumannii plasmid pMMA2, complete sequence.
NC_013277	-	-	circular	Acinetobacter baumannii plasmid pMMA2, complete sequence.
GQ476987	mobq	+	circular	Acinetobacter baumannii strain CU2 plasmid pMMCU2, complete sequence.
NC_013506	mobq	+	circular	Acinetobacter baumannii plasmid pMMCU2, complete sequence.
GQ904226	mobq	+	circular	Acinetobacter baumannii plasmid pMMD, complete sequence.
GQ904227	-	+	circular	Acinetobacter baumannii plasmid pMMCU3, complete sequence.
CP001922	-	-	circular	Acinetobacter baumannii 1656-2 plasmid ABKp1, complete sequence.
CP001923	-	-	circular	Acinetobacter baumannii 1656-2 plasmid ABKp2, complete sequence.
AEOY01000096	-	-	circular	Acinetobacter baumannii 3990 plasmid p2ABST2, whole genome shotgun sequence.
AEOY01000095	-	-	circular	Acinetobacter baumannii 3990 plasmid p1ABST2, whole genome shotgun sequence.
AEOZ01000236	-	-	circular	Acinetobacter baumannii 3909 plasmid p1ABST78, whole genome shotgun sequence.
AEPA01000396	-	-	circular	Acinetobacter baumannii 4190 plasmid p2ABST25, whole genome shotgun sequence.
AEPA01000395	-	-	circular	Acinetobacter baumannii 4190 plasmid p1ABST25, whole genome shotgun sequence.
CP002523	-	+	circular	Acinetobacter baumannii TCDC-AB0715 plasmid p1ABTCDC0715, complete sequence.
CP002524	-	-	circular	Acinetobacter baumannii TCDC-AB0715 plasmid p2ABTCDC0715, complete sequence.
AGFH01000030	-	-	circular	Acinetobacter pittii D499 plasmid pAB_D499, whole genome shotgun sequence.
JF731029	-	-	linear	Acinetobacter baylyi plasmid pNB09A30 SNF2 family DNA/RNA helicase-like gene, partial sequence; transposon Tn2008, complete sequence; and putative helicase-like gene, partial sequence.
JQ001791	mobq	-	circular	Acinetobacter lwoffii strain WJ10621 plasmid pNDM-BJ01, complete sequence.
JQ060896	mobq	-	circular	Acinetobacter lwoffii strain WJ10659 plasmid pNDM-BJ02, complete sequence.
JN872565	-	-	circular	Acinetobacter baumannii strain DS002 plasmid pTS236, complete sequence.
NC_016977	-	-	circular	Acinetobacter baumannii plasmid pTS236, complete sequence.
NC_017164	-	-	circular	Acinetobacter baumannii 1656-2 plasmid ABKp2, complete sequence.
NC_017163	-	-	circular	Acinetobacter baumannii 1656-2 plasmid ABKp1, complete sequence.
NC_017172	-	+	circular	Acinetobacter baumannii MDR-ZJ06 plasmid pMDR-ZJ06, complete sequence.
JF343536	mobhen	-	circular	Acinetobacter baumannii strain C2 plasmid pRAY*-v1, complete sequence.
JQ904627	mobhen	-	circular	Acinetobacter baumannii strain D36 gentamicin resistance plasmid pRAY* clone GC1, complete sequence.
CP003501	-	-	circular	Acinetobacter baumannii MDR-TJ plasmid pABTJ1, complete sequence.
NC_017848	-	-	circular	Acinetobacter baumannii MDR-TJ plasmid pABTJ1, complete sequence.
JQ739158	-	-	circular	Acinetobacter lwoffii strain ABZ78 plasmid pABZ78, complete sequence.
JX076770	mobhen	-	circular	Acinetobacter baumannii strain E7 plasmid pRAY*-v2, complete sequence.
AFDK01000004	-	-	circular	Acinetobacter baumannii OIFC137 plasmid pOIFC137-122, whole genome shotgun sequence.
AFDM01000010	-	+	circular	Acinetobacter baumannii OIFC189 plasmid pOIFC189-111, whole genome shotgun sequence.
AFDL01000008	-	-	circular	Acinetobacter baumannii OIFC143 plasmid pOIFC143-128, whole genome shotgun sequence.
AFDL01000007	-	+	circular	Acinetobacter baumannii OIFC143 plasmid pOIFC143-6.2, whole genome shotgun sequence.
AFDL01000006	-	-	circular	Acinetobacter baumannii OIFC143 plasmid pOIFC143-70, whole genome shotgun sequence.
AFDL01000005	-	+	circular	Acinetobacter baumannii OIFC143 plasmid pOIFC143-2.3, whole genome shotgun sequence.
ALAL01000013	-	-	circular	Acinetobacter baumannii OIFC109 plasmid pOIFC109-122, whole genome shotgun sequence.
AFDO01000021	-	+	circular	Acinetobacter baumannii Naval-17 plasmid pNaval17-13, whole genome shotgun sequence.
JX069966	-	+	circular	Acinetobacter baumannii plasmid pAB120, complete sequence.
ALIR01000021	mobp	+	circular	Acinetobacter radioresistens WC-A-157 plasmid pWCA157-53, complete sequence, whole genome shotgun sequence.
ALIR01000020	-	-	circular	Acinetobacter radioresistens WC-A-157 plasmid pWCA157-6.5, complete sequence, whole genome shotgun sequence.
ALIR01000019	mobq	+	circular	Acinetobacter radioresistens WC-A-157 plasmid pWCA157-71, complete sequence, whole genome shotgun sequence.
ALIR01000018	-	+	circular	Acinetobacter radioresistens WC-A-157 plasmid pWCA157-7.5, complete sequence, whole genome shotgun sequence.
AFDN01000003	-	+	circular	Acinetobacter baumannii Canada BC-5 plasmid pCanadaBC5-8.7, complete sequence, whole genome shotgun sequence.
ALII01000020	-	-	circular	Acinetobacter baumannii IS-123 plasmid pIS123-67, complete sequence, whole genome shotgun sequence.
ALII01000019	-	+	circular	Acinetobacter baumannii IS-123 plasmid pIS123-18, complete sequence, whole genome shotgun sequence.
ALII01000018	-	+	circular	Acinetobacter baumannii IS-123 plasmid pIS123-12, complete sequence, whole genome shotgun sequence.
AFCZ02000004	-	+	circular	Acinetobacter baumannii OIFC032 plasmid pOIFC032-8.6, complete sequence, whole genome shotgun sequence.
AFCZ02000003	-	+	circular	Acinetobacter baumannii OIFC032 plasmid pOIFC032-101, complete sequence, whole genome shotgun sequence.
AFDA02000011	mobq	+	circular	Acinetobacter baumannii Naval-18 plasmid pNaval18-7.0, complete sequence, whole genome shotgun sequence.
AFDA02000010	mobq	-	circular	Acinetobacter baumannii Naval-18 plasmid pNaval18-5.7, complete sequence, whole genome shotgun sequence.
AFDA02000009	-	-	circular	Acinetobacter baumannii Naval-18 plasmid pNaval18-131, complete sequence, whole genome shotgun sequence.
AFDA02000008	mobq	+	circular	Acinetobacter baumannii Naval-18 plasmid pNaval18-8.4, complete sequence, whole genome shotgun sequence.
AFDA02000007	-	-	circular	Acinetobacter baumannii Naval-18 plasmid pNaval18-74, complete sequence, whole genome shotgun sequence.
AFDA02000006	mobhen	-	circular	Acinetobacter baumannii Naval-18 plasmid pNaval18-6.1, complete sequence, whole genome shotgun sequence.
AFDB02000005	-	-	circular	Acinetobacter baumannii Naval-81 plasmid pNaval81-13, complete sequence, whole genome shotgun sequence.
AFDB02000004	-	-	circular	Acinetobacter baumannii Naval-81 plasmid pNaval81-67, complete sequence, whole genome shotgun sequence.
AFDB02000003	-	+	circular	Acinetobacter baumannii Naval-81 plasmid pNaval81-26, complete sequence, whole genome shotgun sequence.
ALIG01000010	-	-	circular	Acinetobacter venetianus VE-C3 plasmid pAV3, complete sequence, whole genome shotgun sequence.
NC_019359	-	+	circular	Acinetobacter baumannii plasmid pAB120, complete sequence.
NC_019199	-	+	circular	Acinetobacter baumannii plasmid pMMCU3, complete sequence.
NC_019268	mobq	-	circular	Acinetobacter lwoffii plasmid pNDM-BJ01, complete sequence.
NC_019280	mobq	+	circular	Acinetobacter baumannii plasmid pMMD, complete sequence.
NC_019281	mobq	-	circular	Acinetobacter lwoffii plasmid pNDM-BJ02, complete sequence.
NC_019311	mobhen	-	circular	Acinetobacter baumannii plasmid pRAY*-v1, complete sequence.
NC_019345	mobhen	-	circular	Acinetobacter baumannii plasmid pRAY*-v2, complete sequence.
JX968506	-	-	linear	Acinetobacter baumannii plasmid pA2445 insertion sequence ISAba3, complete sequence; OXA-58 oxacillinase (blaOXA-58) gene, complete cds; insertion sequence ISAba3, complete sequence; and insertion sequence ISOur1, partial sequence.
JX072963	mobq	-	circular	Acinetobacter sp. M131 plasmid pM131_NDM1, complete sequence.
JX101638	-	-	circular	Acinetobacter sp. M131 plasmid pM131-11, complete sequence.
JX101639	-	-	circular	Acinetobacter sp. M131 plasmid pM131-10, complete sequence.
JX101640	-	-	circular	Acinetobacter sp. M131 plasmid pM131-9, complete sequence.
JX101641	mobq	+	circular	Acinetobacter sp. M131 plasmid pM131-8, complete sequence.
JX101642	-	-	circular	Acinetobacter sp. M131 plasmid pM131-7, complete sequence.
JX101643	mobq	+	circular	Acinetobacter sp. M131 plasmid pM131-6, complete sequence.
JX101644	mobq	+	circular	Acinetobacter sp. M131 plasmid pM131-5, complete sequence.
JX101645	mobq	-	circular	Acinetobacter sp. M131 plasmid pM131-4, complete sequence.
JX101646	mobq	+	circular	Acinetobacter sp. M131 plasmid pM131-3, complete sequence.
JX101647	-	+	circular	Acinetobacter sp. M131 plasmid pM131-2, complete sequence.
AMXH01000087	-	-	circular	Acinetobacter pittii strain XM1570 plasmid pXM1, complete sequence, whole genome shotgun sequence.
CM001803	-	-	circular	Acinetobacter pittii strain XM1570 plasmid pXM2, whole genome shotgun sequence.
CM001802	-	-	circular	Acinetobacter pittii strain XM1570 plasmid pXM1, complete sequence, whole genome shotgun sequence.
CP004359	-	+	circular	Acinetobacter baumannii MDR-TJ plasmid pABTJ2, complete sequence.
CP003968	-	+	circular	Acinetobacter baumannii D1279779 plasmid pD1279779, complete sequence.
KC503911	mobq	-	circular	Acinetobacter baumannii strain GF216 plasmid pNDM-AB, complete sequence.
NC_020524	-	+	circular	Acinetobacter baumannii MDR-TJ plasmid pABTJ2, complete sequence.
NC_020525	-	+	circular	Acinetobacter baumannii D1279779 plasmid pD1279779, complete sequence.
NC_020818	mobq	-	circular	Acinetobacter baumannii strain GF216 plasmid pNDM-AB, complete sequence.
AB823544	-	+	circular	Acinetobacter baumannii plasmid pAB-NCGM253 DNA, complete sequence, strain: NCGM 253.
NC_021489	-	+	circular	Acinetobacter baumannii plasmid pAB-NCGM253 DNA, complete sequence, strain: NCGM 253.
CP003887	-	-	circular	Acinetobacter baumannii BJAB07104 plasmid p1BJAB07104, complete sequence.
CP003907	-	+	circular	Acinetobacter baumannii BJAB07104 plasmid p2BJAB07104, complete sequence.
CP003850	-	+	circular	Acinetobacter baumannii BJAB0868 plasmid p1BJAB0868, complete sequence.
CP003888	-	-	circular	Acinetobacter baumannii BJAB0868 plasmid p2BJAB0868, complete sequence.
CP003908	-	+	circular	Acinetobacter baumannii BJAB0868 plasmid p3BJAB0868, complete sequence.
CP003848	-	-	circular	Acinetobacter baumannii BJAB0715 plasmid pBJAB0715, complete sequence.
NC_021727	-	-	circular	Acinetobacter baumannii BJAB07104 plasmid p1BJAB07104, complete sequence.
NC_021728	-	-	circular	Acinetobacter baumannii BJAB07104 plasmid p2BJAB07104, complete sequence.
NC_021730	-	+	circular	Acinetobacter baumannii BJAB0868 plasmid p1BJAB0868, complete sequence.
NC_021731	-	-	circular	Acinetobacter baumannii BJAB0868 plasmid p2BJAB0868, complete sequence.
NC_021732	-	-	circular	Acinetobacter baumannii BJAB0868 plasmid p3BJAB0868, complete sequence.
NC_021734	-	-	circular	Acinetobacter baumannii BJAB0715 plasmid pBJAB0715, complete sequence.
JN377410	mobq	-	circular	Acinetobacter baumannii ZW85-1 plasmid pAbNDM-1, complete sequence.
HG380023	-	+	circular	Acinetobacter baumannii 107m plasmid p1ABIBUN complete genome.
NC_022565	-	+	circular	Acinetobacter baumannii 107m plasmid p1ABIBUN complete genome.
KF669606	-	-	circular	Acinetobacter baumannii strain G7 plasmid pAb-G7-2 transposon TnaphA6, complete sequence.
KC417494	mobhen	-	circular	Acinetobacter nosocomialis plasmid pRAY*-v3, complete sequence.
KC417495	-	-	circular	Acinetobacter nosocomialis plasmid pAB49-v1, complete sequence.
NC_019985	mobq	-	circular	Acinetobacter baumannii ZW85-1 plasmid pAbNDM-1, complete sequence.
CP006769	-	+	circular	Acinetobacter baumannii ZW85-1 plasmid ZW85p2, complete sequence.
NC_023031	-	+	circular	Acinetobacter baumannii ZW85-1 plasmid ZW85p2, complete sequence.
KF702385	mobq	-	circular	Acinetobacter bereziniae strain CHI-40-1 plasmid pNDM-40-1, complete sequence.
NC_023280	mobhen	-	circular	Acinetobacter nosocomialis plasmid pRAY*-v3, complete sequence.
NC_023281	-	-	circular	Acinetobacter nosocomialis plasmid pAB49-v1, complete sequence.
AYFZ01000083	mobq	+	circular	Acinetobacter baumannii UH19608 plasmid pABUH3b-7.8, whole genome shotgun sequence.
AYFH01000057	mobq	+	circular	Acinetobacter baumannii UH7607 plasmid pABUH2b-5.4, whole genome shotgun sequence.
AYFI01000019	mobq	+	circular	Acinetobacter baumannii UH7007 plasmid pABUH6b-10, whole genome shotgun sequence.
AYFH01000048	mobq	+	circular	Acinetobacter baumannii UH7607 plasmid pABUH3a-8.2, whole genome shotgun sequence.
AYEX01000118	-	+	circular	Acinetobacter baumannii UH9707 plasmid pABUH6a-8.8, whole genome shotgun sequence.
AYOI01000002	-	+	circular	Acinetobacter baumannii UH10707 plasmid pABUH5-114, whole genome shotgun sequence.
AYFW01000101	-	+	circular	Acinetobacter baumannii UH2107 plasmid pABUH4-111, whole genome shotgun sequence.
AYFZ01000080	mobq	+	circular	Acinetobacter baumannii UH19608 plasmid pABUH2a-5.6, whole genome shotgun sequence.
AYOH01000010	-	-	circular	Acinetobacter baumannii UH9907 plasmid pABUH1-74, whole genome shotgun sequence.
NC_023322	mobq	-	circular	Acinetobacter bereziniae strain CHI-40-1 plasmid pNDM-40-1, complete sequence.
CP006964	-	+	circular	Acinetobacter baumannii PKAB07 plasmid pPKAB07, complete sequence.
KF017283	-	-	linear	Acinetobacter johnsonii strain XBB1 plasmid pXBB1-6 blaPER-1 gene cluster, complete sequence.
KJ586856	-	+	circular	Acinetobacter baumannii strain G7 plasmid pAB-G7-1 clone GC1, complete sequence.
CP007550	-	+	circular	Acinetobacter baumannii AC12 plasmid pAC12, complete sequence.
CP007578	-	+	circular	Acinetobacter baumannii AC30 plasmid pAC30a, complete sequence.
CP007579	-	-	circular	Acinetobacter baumannii AC30 plasmid pAC30b, complete sequence.
CP007580	-	-	circular	Acinetobacter baumannii AC30 plasmid pAC30c, complete sequence.
JQ739157	-	-	circular	Acinetobacter pittii strain ABCA95 plasmid pABCA95, complete sequence.
KJ534568	-	+	circular	Acinetobacter baumannii strain ATCC 223 plasmid AbATCC223, complete sequence.
KJ534569	-	+	circular	Acinetobacter baumannii strain ATCC 329 plasmid AbATCC329, complete sequence.
KJ018153	mobq	-	linear	Acinetobacter calcoaceticus strain NDM-WS2 plasmid pNDM-WS2 sequence.
KJ018154	mobq	-	linear	Acinetobacter junii strain NDM-WS1 plasmid pNDM-WS1 sequence.
KJ547696	mobq	-	circular	Acinetobacter lwoffii strain Iz4b plasmid pNDM-Iz4b, complete sequence.
CP008850	-	+	circular	Acinetobacter baumannii strain AC29 plasmid pAC29a, complete sequence.
CP008851	-	-	circular	Acinetobacter baumannii strain AC29 plasmid pAC29b, complete sequence.
KJ616405	-	+	circular	Acinetobacter pittii strain MS32 plasmid pMS32-1, complete sequence.
KJ616406	-	+	circular	Acinetobacter pittii strain MS32 plasmid pMS32-3, complete sequence.
KM051986	mobq	+	linear	Acinetobacter baumannii strain D72 plasmid pD72-1, complete sequence.
KM051846	-	-	circular	Acinetobacter baumannii strain D72 plasmid pD72-2, complete sequence.
KF889012	-	-	circular	Acinetobacter baumannii TYTH-1 plasmid pAB_CC, complete sequence.
NC_025000	mobq	-	circular	Acinetobacter lwoffii strain Iz4b plasmid pNDM-Iz4b, complete sequence.
NC_024959	mobq	-	circular	Acinetobacter calcoaceticus strain NDM-WS2 plasmid pNDM-WS2, complete sequence.
NC_025104	-	-	circular	Acinetobacter baumannii strain G7 plasmid pAb-G7-2 transposon TnaphA6, complete sequence.
NC_025109	-	-	circular	Acinetobacter baumannii strain A85 plasmid pA85-3 clone GC1 AbaR4 resistance island, complete sequence.
NC_025110	-	+	circular	Acinetobacter baumannii strain G7 plasmid pAB-G7-1 clone GC1, complete sequence.
NC_025111	-	-	circular	Acinetobacter baumannii strain D72 plasmid pD72-2, complete sequence.
NC_024999	mobq	-	circular	Acinetobacter junii strain NDM-WS1 plasmid pNDM-WS1, complete sequence.
NC_025068	mobhen	-	circular	Acinetobacter baumannii strain D36 gentamicin resistance plasmid pRAY* clone GC1, complete sequence.
NC_025168	-	+	circular	Acinetobacter baumannii strain ATCC 329 plasmid AbATCC329, complete sequence.
NC_025137	-	+	circular	Acinetobacter pittii strain MS32 plasmid pMS32-3, complete sequence.
NC_025173	-	+	circular	Acinetobacter pittii strain MS32 plasmid pMS32-1, complete sequence.
NC_025116	mobq	-	circular	Acinetobacter sp. M131 plasmid pM131_NDM1, complete sequence.
NC_025117	-	-	circular	Acinetobacter sp. M131 plasmid pM131-11, complete sequence.
NC_025118	-	-	circular	Acinetobacter sp. M131 plasmid pM131-9, complete sequence.
NC_025119	mobq	+	circular	Acinetobacter sp. M131 plasmid pM131-8, complete sequence.
NC_025120	mobq	+	circular	Acinetobacter sp. M131 plasmid pM131-6, complete sequence.
NC_025121	mobq	-	circular	Acinetobacter sp. M131 plasmid pM131-4, complete sequence.
NC_025122	mobq	+	circular	Acinetobacter sp. M131 plasmid pM131-3, complete sequence.
NC_025169	-	-	circular	Acinetobacter sp. M131 plasmid pM131-10, complete sequence.
NC_025170	-	-	circular	Acinetobacter sp. M131 plasmid pM131-7, complete sequence.
NC_025171	mobq	+	circular	Acinetobacter sp. M131 plasmid pM131-5, complete sequence.
NC_025172	-	+	circular	Acinetobacter sp. M131 plasmid pM131-2, complete sequence.
AP014650	-	+	circular	Acinetobacter baumannii plasmid pIOMTU433 DNA, complete genome, strain: IOMTU 433.
KJ003839	mobq	-	circular	Acinetobacter pittii strain Acinetobacter pitti plasmid pNDM-AP, complete sequence.
JHUI01000005	-	+	circular	Acinetobacter baumannii AB5075 plasmid pAB5075, whole genome shotgun sequence.
CP007713	-	+	circular	Acinetobacter baumannii LAC-4 plasmid pABLAC1, complete sequence.
CP007714	mobhen	-	circular	Acinetobacter baumannii LAC-4 plasmid pABLAC2, complete sequence.
KM977710	-	-	circular	Acinetobacter baumannii strain D46 plasmid pD46-3, complete sequence.
HG977523	-	-	circular	Acinetobacter baumannii plasmid pCS01A, complete sequence.
HG977524	-	-	circular	Acinetobacter baumannii plasmid pCS01B, complete sequence.
HG977525	-	-	circular	Acinetobacter baumannii plasmid pCS01C, complete sequence.
HG977527	-	-	linear	Acinetobacter baumannii plasmid pCR17A, complete sequence.
HG977528	-	-	linear	Acinetobacter baumannii plasmid pCR17B, complete sequence.
HG977529	-	-	linear	Acinetobacter baumannii plasmid pCR17C, complete sequence.
CP010369	-	+	circular	Acinetobacter nosocomialis strain 6411 plasmid p6411-89.111kb, complete sequence.
CP010398	-	+	circular	Acinetobacter baumannii strain 6200 plasmid p6200-114.848kb, complete sequence.
CP010399	mobq	-	circular	Acinetobacter baumannii strain 6200 plasmid p6200-47.274kb, complete sequence.
CP010400	-	+	circular	Acinetobacter baumannii strain 6200 plasmid p6200-9.327kb, complete sequence.
KM922672	-	-	circular	Acinetobacter baumannii strain A221 plasmid pAZJ221, complete sequence.
CP010782	-	+	circular	Acinetobacter baumannii strain A1 plasmid pA1-1, complete sequence.
KP074966	-	-	linear	Acinetobacter baumannii strain ST765 plasmid pABKp1-like transposon TnaphA6, partial sequence; and transposon Tn2008, complete sequence.
KM210086	mobq	-	circular	Acinetobacter lwoffii strain JN49-1 plasmid pNDM-JN01, complete sequence.
KM210088	mobq	-	circular	Acinetobacter sp. JN247 plasmid pNDM-JN02, complete sequence.
CP010370	mobq	-	circular	Acinetobacter nosocomialis strain 6411 plasmid p6411-9.012kb, complete sequence.
KM923969	mobq	-	circular	Acinetobacter dijkshoorniae strain JVAP01 plasmid pNDM-JVAP01, complete sequence.
KP177455	-	-	linear	Acinetobacter baumannii plasmid In990 class 1 integron, complete sequence.
CP010903	mobp	+	circular	Acinetobacter nosocomialis strain 6411 plasmid p6411-66.409kb, complete sequence.
CP008707	-	-	circular	Acinetobacter baumannii strain AB5075-UW plasmid p1AB5075, complete sequence.
CP008708	-	+	circular	Acinetobacter baumannii strain AB5075-UW plasmid p2AB5075, complete sequence.
CP008709	-	-	circular	Acinetobacter baumannii strain AB5075-UW plasmid p3AB5075, complete sequence.
KP282691	-	-	linear	Acinetobacter bereziniae strain ABCA242 plasmid pABCA242 aphA6 (aphA6), transposase (ABCA242_0002), NDM-1 (blaNDM-1), bleomycin resistance protein (ABCA242_0004), TrpF (trpF), DsbC (dsbC), CutA1 (cuA1), GroES (groES), and GroEL (groEL) genes, complete cds; ABAC242_0011 gene, complete sequence; and Resolvase (ABCA242_0012) gene, complete cds.
CP010780	-	+	circular	Acinetobacter baumannii strain XH386 plasmid pAB386, complete sequence.
CM003314	-	+	circular	Acinetobacter baumannii MRSN 7339 plasmid pMRSN7339-8.7, complete sequence, whole genome shotgun sequence.
CM003313	-	-	circular	Acinetobacter baumannii MRSN 7339 plasmid pMRSN7339-2.3, complete sequence, whole genome shotgun sequence.
CM003317	-	+	circular	Acinetobacter baumannii MRSN 58 plasmid pMRSN58-8.7, complete sequence, whole genome shotgun sequence.
CM003316	-	-	circular	Acinetobacter baumannii MRSN 58 plasmid pMRSN58-2.7, complete sequence, whole genome shotgun sequence.
CM003315	mobhen	-	circular	Acinetobacter baumannii MRSN 4106 plasmid pMRSN4106-6, complete sequence, whole genome shotgun sequence.
CM003319	-	-	circular	Acinetobacter baumannii MRSN 3942 plasmid pMRSN3942-6, complete sequence, whole genome shotgun sequence.
CM003318	-	-	circular	Acinetobacter baumannii MRSN 3527 plasmid pMRSN3527-6, complete sequence, whole genome shotgun sequence.
CM003320	-	-	circular	Acinetobacter baumannii MRSN 3405 plasmid pMRSN3405-6, complete sequence, whole genome shotgun sequence.
LN865144	mobq	+	circular	Acinetobacter baumannii genome assembly CIP70.10, plasmid : II.
CP012005	-	-	circular	Acinetobacter baumannii ATCC 17978-mff plasmid pAB3, complete sequence.
CP012007	-	+	circular	Acinetobacter baumannii Ab04-mff plasmid pAB04-1, complete sequence.
CP012008	-	-	circular	Acinetobacter baumannii Ab04-mff plasmid pAB04-2, complete sequence.
KT022421	mobq	+	circular	Acinetobacter baumannii strain ML plasmid pAB-ML, complete sequence.
LN873255	mobhen	-	circular	Acinetobacter johnsonii plasmid pAJOLS1.1, strain LS47-1, complete sequence.
LN873256	mobhen	-	circular	Acinetobacter lwoffii plasmid pALWED1.8, strain ED23-35, complete sequence.
KP890934	mobq	+	circular	Acinetobacter baumannii strain BM2686 plasmid pIP1858, complete sequence.
KT346360	-	+	circular	Acinetobacter baumannii strain RCH52 plasmid pRCH52-1, complete sequence.
KT779035	-	-	circular	Acinetobacter baumannii strain D4 plasmid pD4, complete sequence.
CP012953	mobhen	-	circular	Acinetobacter baumannii strain D36 plasmid pD36-1, complete sequence.
CP012954	mobhen	-	circular	Acinetobacter baumannii strain D36 plasmid pRAY* (pD36-2), complete sequence.
CP012955	-	+	circular	Acinetobacter baumannii strain D36 plasmid pD36-3, complete sequence.
CP012956	-	+	circular	Acinetobacter baumannii strain D36 plasmid pD36-4, complete sequence.
KR535992	-	-	circular	Acinetobacter baumannii strain A105 plasmid pA105-1, complete sequence.
KR535993	-	+	circular	Acinetobacter baumannii strain A105 plasmid pA105-2, complete sequence.
KT317085	-	-	linear	Acinetobacter baumannii strain A068 plasmid insertion sequence ISCR2, transposon Tn1548-like-2, and insertion sequence ISCR2, complete sequence.
CP010351	-	+	circular	Acinetobacter johnsonii XBB1 plasmid pXBB1-9, complete sequence.
CP010352	-	+	circular	Acinetobacter johnsonii XBB1 plasmid pXBB1-1, complete sequence.
CP010353	mobq	+	circular	Acinetobacter johnsonii XBB1 plasmid pXBB1-2, complete sequence.
CP010354	mobq	+	circular	Acinetobacter johnsonii XBB1 plasmid pXBB1-3, complete sequence.
CP010355	-	+	circular	Acinetobacter johnsonii XBB1 plasmid pXBB1-4, complete sequence.
CP010356	mobq	+	circular	Acinetobacter johnsonii XBB1 plasmid pXBB1-5, complete sequence.
CP010357	-	+	circular	Acinetobacter johnsonii XBB1 plasmid pXBB1-6, complete sequence.
CP010358	-	+	circular	Acinetobacter johnsonii XBB1 plasmid pXBB1-8, complete sequence.
CP013925	-	-	circular	Acinetobacter baumannii strain KBN10P02143 plasmid pKBN10P02143, complete sequence.
LN997847	mobq	+	circular	Acinetobacter baumannii genome assembly R2091, plasmid : II.
CP014216	-	-	circular	Acinetobacter baumannii strain YU-R612 plasmid unnamed1, complete sequence.
CP014217	-	+	circular	Acinetobacter baumannii strain YU-R612 plasmid unnamed2, complete sequence.
CM003742	-	-	circular	Acinetobacter baumannii strain MEX11594 plasmid unnamed 2, complete sequence, whole genome shotgun sequence.
CM003741	-	-	circular	Acinetobacter baumannii strain MEX11594 plasmid unnamed 1, complete sequence, whole genome shotgun sequence.
KT852971	-	+	circular	Acinetobacter baumannii strain 255_n plasmid p255n_1, complete sequence.
KT946773	-	+	linear	Acinetobacter baumannii strain BAL_204 plasmid pBAL_204, complete sequence.
KU500415	-	-	circular	Acinetobacter baumannii strain JV1 plasmid ABA02, complete sequence.
CP014478	-	-	circular	Acinetobacter pittii strain AP_882 plasmid pNDM-AP_882, complete sequence.
CP014479	mobq	+	circular	Acinetobacter pittii strain AP_882 plasmid pOXA58-AP_882, complete sequence.
CP014652	-	+	circular	Acinetobacter sp. DUT-2 plasmid unnamed1, complete sequence.
CP014653	-	+	circular	Acinetobacter sp. DUT-2 plasmid unnamed2, complete sequence.
CP014654	-	-	circular	Acinetobacter sp. DUT-2 plasmid unnamed3, complete sequence.
CP014655	mobq	+	circular	Acinetobacter sp. DUT-2 plasmid unnamed4, complete sequence.
CP014656	-	-	circular	Acinetobacter sp. DUT-2 plasmid unnamed5, complete sequence.
KT935306	-	-	linear	Acinetobacter baumannii strain 56 plasmid In1243 integron, complete sequence.
KT965092	-	+	circular	Acinetobacter towneri strain G165 plasmid pNDM-GJ01, complete sequence.
KT965093	-	-	circular	Acinetobacter towneri strain G295 plasmid pNDM-GJ02, complete sequence.
KU549174	mobq	+	linear	Acinetobacter baumannii strain C2 plasmid pC2, complete sequence.
KU549175	-	-	circular	Acinetobacter baumannii strain C13 plasmid pC13-2, complete sequence.
KU744946	-	-	circular	Acinetobacter baumannii strain A297 (RUH875) plasmid pA297-3, complete sequence.
CP015111	-	+	circular	Acinetobacter sp. TGL-Y2 plasmid unnamed1, complete sequence.
CP015112	-	+	circular	Acinetobacter sp. TGL-Y2 plasmid unnamed2, complete sequence.
CP015146	mobq	+	circular	Acinetobacter pittii strain IEC338SC plasmid pIEC338SCOX, complete sequence.
CP015147	-	+	circular	Acinetobacter pittii strain IEC338SC plasmid pIEC338SC2, complete sequence.
CP015148	-	+	circular	Acinetobacter pittii strain IEC338SC plasmid pIEC338SC3, complete sequence.
KU869529	mobhen	-	circular	Acinetobacter baumannii strain A297(RUH875) plasmid pA297-1 (pRAY*), complete sequence.
KU869528	-	+	circular	Acinetobacter baumannii strain A297(RUH875) plasmid pA297-2, complete sequence.
CM003909	-	+	circular	Acinetobacter baumannii strain AB210M plasmid pAB0057, complete sequence, whole genome shotgun sequence.
CP015484	-	+	circular	Acinetobacter baumannii strain ORAB01 plasmid pORAB01-1, complete sequence.
CP015485	-	-	circular	Acinetobacter baumannii strain ORAB01 plasmid pORAB01-2, complete sequence.
CP015486	-	+	circular	Acinetobacter baumannii strain ORAB01 plasmid pORAB01-3, complete sequence.
CP015365	-	+	circular	Acinetobacter baumannii strain 3207 plasmid pAba3207a, complete sequence.
CP015366	-	-	circular	Acinetobacter baumannii strain 3207 plasmid pAba3207b, complete sequence.
CP015595	-	+	circular	Acinetobacter sp. NCu2D-2 plasmid unnamed, complete sequence.
LT594096	mobq	+	circular	Acinetobacter baumannii strain BAL062 genome assembly, plasmid: 2.
CM004454	mobq	-	circular	Acinetobacter baumannii strain M3AC14-8 plasmid p2M3AC14-8, complete sequence, whole genome shotgun sequence.
CM004453	mobq	+	circular	Acinetobacter baumannii strain M3AC14-8 plasmid p1M3AC14-8, complete sequence, whole genome shotgun sequence.
KX230793	-	+	circular	Acinetobacter baumannii strain MAL plasmid pMAL-1, complete sequence.
KX230794	-	-	circular	Acinetobacter baumannii strain MAL plasmid pMAL-2, complete sequence.
KX118105	mobp	-	circular	Acinetobacter baumannii strain IHIT7853 plasmid IHIT7853-OXA-23, complete sequence.
CP017643	-	-	circular	Acinetobacter baumannii strain KAB01 plasmid, complete sequence.
CP017645	-	-	circular	Acinetobacter baumannii strain KAB02 plasmid, partial sequence.
CP017647	-	-	circular	Acinetobacter baumannii strain KAB03 plasmid, complete sequence.
CP017649	-	-	circular	Acinetobacter baumannii strain KAB04 plasmid, complete sequence.
CP017651	-	-	circular	Acinetobacter baumannii strain KAB05 plasmid, complete sequence.
CP017653	-	-	circular	Acinetobacter baumannii strain KAB06 plasmid, complete sequence.
CP017655	-	-	circular	Acinetobacter baumannii strain KAB07, complete genome.
CP017657	-	-	circular	Acinetobacter baumannii strain KAB08 plasmid, complete sequence.
KX094890	-	-	linear	Acinetobacter sp. strain RFD11 plasmid class III integron, complete sequence.
KX094891	-	-	linear	Acinetobacter sp. strain RFD12 plasmid class III integron, complete sequence.
KX528687	-	+	circular	Acinetobacter lwoffii strain ED9-5a plasmid pALWED3.1, complete sequence.
KX528688	-	-	circular	Acinetobacter lwoffii strain EK30A plasmid pALWEK1.1, complete sequence.
KJ493819	-	-	circular	Acinetobacter baumannii strain A85 plasmid pA85-3 clone GC1 AbaR4 resistance island, complete sequence.
CP018141	-	+	circular	Acinetobacter sp. BRTC-1 plasmid pRW1, complete sequence.
CP018142	mobq	+	circular	Acinetobacter sp. BRTC-1 plasmid pRW2, complete sequence.
CP018144	-	-	circular	Acinetobacter baumannii strain HRAB-85 plasmid, complete sequence.
CP018255	-	+	circular	Acinetobacter baumannii strain AF-401 plasmid pAF-401, complete sequence.
CP018257	-	+	circular	Acinetobacter baumannii strain AF-673 plasmid pAF-673, complete sequence.
CP018422	-	-	circular	Acinetobacter baumannii strain XDR-BJ83 plasmid pBJ83 sequence.
CP018678	-	+	circular	Acinetobacter baumannii strain LAC4 plasmid pALAC4-1, complete sequence.
CP018679	mobhen	-	circular	Acinetobacter baumannii strain LAC4 plasmid pALAC4-2, complete sequence.
CP016296	-	+	circular	Acinetobacter baumannii strain CMC-CR-MDR-Ab4 plasmid pCMCVTAb1-Ab4, complete sequence.
CP016297	-	-	circular	Acinetobacter baumannii strain CMC-CR-MDR-Ab4 plasmid pCMCVTAb2-Ab4, complete sequence.
CP016299	-	+	circular	Acinetobacter baumannii strain CMC-CR-MDR-Ab59 plasmid pCMCVTAb1-Ab59, complete sequence.
CP016301	-	+	circular	Acinetobacter baumannii strain CMC-CR-MDR-Ab66 plasmid pCMCVTAb1-Ab66, complete sequence.
CP016302	-	-	circular	Acinetobacter baumannii strain CMC-CR-MDR-Ab66 plasmid pCMCVTAb2-Ab66, complete sequence.
CP018872	-	+	circular	Acinetobacter haemolyticus strain TJS01 plasmid pAHTJS1, complete sequence.
CP018873	mobq	+	circular	Acinetobacter haemolyticus strain TJS01 plasmid pAHTJS2, complete sequence.
CP016897	-	+	circular	Acinetobacter soli strain GFJ2 plasmid pGFJ1, complete sequence.
CP016898	-	+	circular	Acinetobacter soli strain GFJ2 plasmid pGFJ2, complete sequence.
CP016899	mobq	+	circular	Acinetobacter soli strain GFJ2 plasmid pGFJ3, complete sequence.
CP016900	mobq	+	circular	Acinetobacter soli strain GFJ2 plasmid pGFJ4, complete sequence.
CP016901	mobhen	-	circular	Acinetobacter soli strain GFJ2 plasmid pGFJ5, complete sequence.
CP016902	mobq	-	circular	Acinetobacter soli strain GFJ2 plasmid pGFJ6, complete sequence.
CP016903	mobq	+	circular	Acinetobacter soli strain GFJ2 plasmid pGFJ7, complete sequence.
CP015616	-	+	circular	Acinetobacter schindleri strain ACE plasmid p1AsACE, complete sequence.
CP015617	mobq	-	circular	Acinetobacter schindleri strain ACE plasmid p2AsACE, complete sequence.
CP015618	-	-	circular	Acinetobacter schindleri strain ACE plasmid p3AsACE, complete sequence.
CP015619	-	+	circular	Acinetobacter schindleri strain ACE plasmid p4AsACE, complete sequence.
CP015620	mobq	+	circular	Acinetobacter schindleri strain ACE plasmid p5AsACE, complete sequence.
CP015621	mobq	+	circular	Acinetobacter schindleri strain ACE plasmid p6AsACE, complete sequence.
KX426227	-	-	circular	Acinetobacter lwoffii strain ED23-35 plasmid pALWED1.1, complete sequence.
KX426228	-	+	circular	Acinetobacter lwoffii strain ED23-35 plasmid pALWED1.3, complete sequence.
KX426229	-	+	circular	Acinetobacter lwoffii strain ED45-23 plasmid pALWED2.1, complete sequence.
KX426230	mobq	+	circular	Acinetobacter lwoffii strain ED9-5a plasmid pALWED3.5, complete sequence.
KX426231	-	+	circular	Acinetobacter lwoffii strain EK30A plasmid pALWEK1.5, complete sequence.
KX426232	mobq	+	circular	Acinetobacter lwoffii strain VS15 plasmid pALWVS1.1, complete sequence.
KY216144	mobp	+	circular	Acinetobacter baumannii strain RCH51 plasmid pRCH51-3, complete sequence.
CP014292	-	-	circular	Acinetobacter baumannii strain AB34299 plasmid unnamed1, complete sequence.
CP014293	-	+	circular	Acinetobacter baumannii strain AB34299 plasmid unnamed2, complete sequence.
CP017939	-	-	circular	Acinetobacter pittii strain YMC2010/8/T346 plasmid unnamed1, complete sequence.
KY022424	-	-	circular	Acinetobacter baumannii strain Ab8098 plasmid pAb8098, complete sequence.
KY499579	mobq	+	circular	Acinetobacter pittii strain CCBH10253 plasmid pAP10253-1, complete sequence.
CP020001	-	+	circular	Acinetobacter calcoaceticus strain CA16 plasmid pCA16, complete sequence.
KY202456	mobq	+	circular	Acinetobacter baumannii strain AB1433 plasmid pIBAC_oxa58_1433, complete sequence.
KY202457	mobq	+	circular	Acinetobacter baumannii strain AB2RED09 plasmid pIBAC_oxa58_2RED, complete sequence.
KY202458	mobq	+	circular	Acinetobacter baumannii strain AB20C15 plasmid pIBAC_oxa58_20C15, complete sequence.
CP020573	-	-	circular	Acinetobacter baumannii strain 15A5 plasmid p15A5_1, complete sequence.
CP020575	-	-	circular	Acinetobacter baumannii strain 15A5 plasmid p15A5_2, complete sequence.
CP020576	-	+	circular	Acinetobacter baumannii strain SSA12 plasmid pSSA12_2, complete sequence.
CP020577	-	-	circular	Acinetobacter baumannii strain SSA12 plasmid pSSA12_1, complete sequence.
CP020580	-	-	circular	Acinetobacter baumannii strain SSMA17 plasmid pSSMA17_1, complete sequence.
CP020582	-	-	circular	Acinetobacter baumannii strain JBA13 plasmid pJBA13_1, complete sequence.
CP020585	-	+	circular	Acinetobacter baumannii strain CBA7 plasmid pCBA7_1, complete sequence.
CP020587	mobq	+	circular	Acinetobacter nosocomialis strain SSA3 plasmid pSSA3_1, complete sequence.
CP020589	-	-	circular	Acinetobacter baumannii strain 15A34 plasmid p15A34_1, complete sequence.
CP020593	-	-	circular	Acinetobacter baumannii strain USA2 plasmid pUSA2_1, complete sequence.
CP020594	-	-	circular	Acinetobacter baumannii strain USA15 plasmid pUSA15_1, complete sequence.
CP020596	-	+	circular	Acinetobacter baumannii strain HWBA8 plasmid pHWBA8_1, complete sequence.
KY888886	-	-	circular	Acinetobacter pittii plasmid pAP24944-OXA-58, complete sequence.
KY617771	mobq	+	circular	Acinetobacter baumannii strain SGH0823 plasmid pS30-1, complete sequence.
CP015122	mobq	+	circular	Acinetobacter baumannii strain ab736 plasmid, complete sequence.
CP019144	mobq	+	circular	Acinetobacter lwoffii strain ZS207 plasmid pmZS sequence.
CP019145	mobq	+	circular	Acinetobacter lwoffii strain ZS207 plasmid pZS-3, complete sequence.
CP019146	mobq	+	circular	Acinetobacter lwoffii strain ZS207 plasmid pZS-5, complete sequence.
CP019147	mobq	-	circular	Acinetobacter lwoffii strain ZS207 plasmid pZS-4, complete sequence.
CP019148	mobq	-	circular	Acinetobacter lwoffii strain ZS207 plasmid pZS-7, complete sequence.
CP019149	mobhen	-	circular	Acinetobacter lwoffii strain ZS207 plasmid pZS-8, complete sequence.
CP019150	mobq	-	circular	Acinetobacter lwoffii strain ZS207 plasmid pZS-9, complete sequence.
CP019151	mobq	+	circular	Acinetobacter lwoffii strain ZS207 plasmid pZS-6, complete sequence.
CP019152	-	+	circular	Acinetobacter lwoffii strain ZS207 plasmid pZS-20, complete sequence.
CP021429	-	-	circular	Acinetobacter pittii strain HUMV-6483 plasmid p11, complete sequence.
CP021344	-	+	circular	Acinetobacter baumannii strain B11911 plasmid pB11911, complete sequence.
CP021348	mobq	+	circular	Acinetobacter baumannii strain B8300 plasmid pB8300, complete sequence.
CP001183	-	+	circular	Acinetobacter baumannii AB0057 plasmid pAB0057, complete sequence.
CP021783	-	-	circular	Acinetobacter baumannii strain A85 plasmid pA85-1, complete sequence.
CP021784	-	-	circular	Acinetobacter baumannii strain A85 plasmid pA85-1a, complete sequence.
CP021785	mobq	-	circular	Acinetobacter baumannii strain A85 plasmid pA85-1b, complete sequence.
CP021786	-	+	circular	Acinetobacter baumannii strain A85 plasmid pA85-2, complete sequence.
CP021787	-	-	circular	Acinetobacter baumannii strain A85 plasmid pA85-3, complete sequence.
NC_011585	-	+	circular	Acinetobacter baumannii AB0057 plasmid pAB0057, complete sequence.
KY704308	-	+	circular	Acinetobacter baumannii strain IHIT32296 plasmid pAbIHIT32296, complete sequence.
CP022284	-	+	circular	Acinetobacter baumannii strain 7804 plasmid pAba7804a, complete sequence.
CP022285	-	-	circular	Acinetobacter baumannii strain 7804 plasmid pAba7804b, complete sequence.
MF399199	-	+	circular	Acinetobacter baumannii strain D46 plasmid pD46-4, complete sequence.
CP018862	mobq	+	circular	Acinetobacter baumannii strain 11510 plasmid pAba11510a.
CP018333	-	+	circular	Acinetobacter baumannii plasmid pA1296_1, complete sequence.
CP018334	mobq	+	circular	Acinetobacter baumannii plasmid pA1296_2, complete sequence.
CM008330	-	+	circular	Acinetobacter baumannii strain AC002-1-R4 plasmid pAC0021R4, complete sequence, whole genome shotgun sequence.
CP024012	-	+	circular	Acinetobacter sp. LoGeW2-3 plasmid unnamed1, complete sequence.
CP024419	-	+	circular	Acinetobacter baumannii strain A388 plasmid pA388, complete sequence.
CP024577	-	+	circular	Acinetobacter baumannii strain AbPK1 plasmid pAbPK1a, complete sequence.
CP024578	-	-	circular	Acinetobacter baumannii strain AbPK1 plasmid pAbPK1b, complete sequence.
CP024125	-	+	circular	Acinetobacter baumannii strain AYP-A2 plasmid pAYP-A2, complete sequence.
CP018261	-	+	circular	Acinetobacter haemolyticus strain XH900 plasmid pXH901, complete sequence.
MF078634	mobp	-	circular	Acinetobacter pittii strain HGSA488 plasmid pLS488, complete sequence.
MF078635	mobq	+	circular	Acinetobacter pittii strain HGSA535 plasmid pLS535, complete sequence.
CP025267	-	-	circular	Acinetobacter baumannii isolate SMC_Paed_Ab_BL01 plasmid pSMC_AB_BL01_1, complete sequence.
CM009044	mobhen	-	circular	Acinetobacter baumannii strain ZQ5 plasmid p3ZQ5, complete sequence, whole genome shotgun sequence.
CM009043	-	+	circular	Acinetobacter baumannii strain ZQ5 plasmid p2ZQ5, complete sequence, whole genome shotgun sequence.
CM009042	-	+	circular	Acinetobacter baumannii strain ZQ5 plasmid p1ZQ5, complete sequence, whole genome shotgun sequence.
CP018910	-	-	circular	Acinetobacter pittii strain XJ88 plasmid unnamed1, complete sequence.
KY984045	mobq	+	circular	Acinetobacter baumannii pAb242_9 plasmid,complete sequence.
KY984046	-	+	circular	Acinetobacter baumannii pAb242_12 plasmid, complete sequence.
KY984047	mobhen	+	circular	Acinetobacter baumannii strain Ab242 plasmid pAb242_25, complete sequence.
CP026088	-	+	circular	Acinetobacter pittii strain WCHAP005069 plasmid p2_005069, complete sequence.
CP026126	-	+	circular	Acinetobacter baumannii strain ABNIH28 plasmid pABA-6973, complete sequence.
CP026127	mobq	-	circular	Acinetobacter baumannii strain ABNIH28 plasmid pNDM-0285, complete sequence.
CP026128	-	+	circular	Acinetobacter baumannii strain ABNIH28 plasmid pABA-1fe1, complete sequence.
CP026129	-	+	circular	Acinetobacter baumannii strain ABNIH28 plasmid pABA-2f10, complete sequence.
CP026421	mobq	-	circular	Acinetobacter sp. ACNIH1 plasmid pACI-3bd5, complete sequence.
CP026422	-	+	circular	Acinetobacter sp. ACNIH1 plasmid pACI-a283, complete sequence.
CP026423	-	+	circular	Acinetobacter sp. ACNIH1 plasmid pACI-b25a, complete sequence.
CP026424	mobq	+	circular	Acinetobacter sp. ACNIH1 plasmid pACI-148e, complete sequence.
CP026425	mobq	-	circular	Acinetobacter sp. ACNIH1 plasmid pNDM-9c17, complete sequence.
CP026426	-	+	circular	Acinetobacter sp. ACNIH1 plasmid pACI-df08, complete sequence.
CP026427	mobq	+	linear	Acinetobacter sp. ACNIH1 plasmid unnamed, complete sequence.
CP026413	-	+	circular	Acinetobacter sp. ACNIH2 plasmid pACI-35f6, complete sequence.
CP026414	-	-	circular	Acinetobacter sp. ACNIH2 plasmid pACI-235c, complete sequence.
CP026415	-	+	circular	Acinetobacter sp. ACNIH2 plasmid pACI-55cf, complete sequence.
CP026416	-	+	circular	Acinetobacter sp. ACNIH2 plasmid pACI-3569, complete sequence.
CP026417	-	+	circular	Acinetobacter sp. ACNIH2 plasmid pACI-c6b4, complete sequence.
CP026418	-	+	circular	Acinetobacter sp. ACNIH2 plasmid pKPC-8dee, complete sequence.
CP026419	-	-	circular	Acinetobacter sp. ACNIH2 plasmid pACI-6db8, complete sequence.
CP026705	-	+	circular	Acinetobacter baumannii strain AR_0056 plasmid tig00000058_pilon, complete sequence.
CP026706	-	-	circular	Acinetobacter baumannii strain AR_0056 plasmid tig00000059_pilon, complete sequence.
CP026708	-	+	circular	Acinetobacter baumannii strain AR_0056 plasmid tig00000534_pilon, complete sequence.
CP026712	-	-	circular	Acinetobacter baumannii strain AR_0063 plasmid unitig_2_pilon, complete sequence.
CP026748	-	+	circular	Acinetobacter baumannii strain WCHAB005133 plasmid p1_005133, complete sequence.
CP026944	-	+	circular	Acinetobacter baumannii strain S1 plasmid pAbS1_01.
CP026945	-	+	circular	Acinetobacter baumannii strain S1 plasmid pAbS1_02.
CP026946	-	-	circular	Acinetobacter baumannii strain S1 plasmid pAbS1_03.
CP026617	mobhen	+	circular	plasmid1.
CP027179	-	+	circular	Acinetobacter baumannii strain AR_0070 plasmid unnamed1, complete sequence.
CP027180	mobq	+	circular	Acinetobacter baumannii strain AR_0070 plasmid unnamed2, complete sequence.
CP027181	mobhen	-	circular	Acinetobacter baumannii strain AR_0070 plasmid unnamed3, complete sequence.
CP027182	-	+	circular	Acinetobacter baumannii strain AR_0070 plasmid unnamed4, complete sequence.
CP027184	-	+	circular	Acinetobacter baumannii strain AR_0052 plasmid unnamed2, complete sequence.
CP027185	-	+	circular	Acinetobacter baumannii strain AR_0052 plasmid unnamed1, complete sequence.
CP027186	mobq	+	linear	Acinetobacter baumannii strain AR_0052 plasmid unnamed4.
CP027187	mobhen	-	circular	Acinetobacter baumannii strain AR_0052 plasmid unnamed3, complete sequence.
CP027243	-	-	circular	Acinetobacter baumannii strain WCHAB005078 plasmid p1_005078, complete sequence.
CP027244	-	+	circular	Acinetobacter baumannii strain WCHAB005078 plasmid p2_005078, complete sequence.
CP027248	mobq	+	circular	Acinetobacter pittii strain WCHAP100004 plasmid p2_100004, complete sequence.
CP027253	-	+	circular	Acinetobacter pittii strain WCHAP100020 plasmid pOXA58_100020, complete sequence.
CP027483	-	+	linear	Acinetobacter baumannii strain I43 plasmid pABI43, complete sequence.
CP027529	-	+	circular	Acinetobacter baumannii strain AR_0083 plasmid unnamed, complete sequence.
CP027531	-	-	circular	Acinetobacter baumannii strain AR_0088 plasmid unnamed1, complete sequence.
CP027532	mobq	-	circular	Acinetobacter baumannii strain AR_0088 plasmid unnamed2, complete sequence.
CP027608	-	+	circular	Acinetobacter baumannii strain AR_0102 plasmid unnamed1, complete sequence.
CP027609	-	+	circular	Acinetobacter baumannii strain AR_0102 plasmid unnamed2, complete sequence.
CP027610	mobq	-	circular	Acinetobacter baumannii strain AR_0101 plasmid unnamed, complete sequence.
CM009646	-	+	circular	Acinetobacter baumannii strain ZQ10 plasmid p3ZQ10, complete sequence, whole genome shotgun sequence.
CM009031	mobhen	-	circular	Acinetobacter baumannii strain ZQ10 plasmid p2ZQ10, complete sequence, whole genome shotgun sequence.
CM009030	mobq	+	circular	Acinetobacter baumannii strain ZQ10 plasmid p1ZQ10, complete sequence, whole genome shotgun sequence.
CM009050	-	+	circular	Acinetobacter baumannii strain ZQ2 plasmid p4ZQ2, complete sequence, whole genome shotgun sequence.
CM009648	mobhen	-	circular	Acinetobacter baumannii strain ZQ2 plasmid p3ZQ2, complete sequence, whole genome shotgun sequence.
CM009647	mobq	+	circular	Acinetobacter baumannii strain ZQ2 plasmid p2ZQ2, complete sequence, whole genome shotgun sequence.
CM009049	-	+	circular	Acinetobacter baumannii strain ZQ2 plasmid p1ZQ2, complete sequence, whole genome shotgun sequence.
CM009651	-	+	circular	Acinetobacter baumannii strain ZQ3 plasmid p5ZQ3, complete sequence, whole genome shotgun sequence.
CM009650	-	-	circular	Acinetobacter baumannii strain ZQ3 plasmid p4ZQ3, complete sequence, whole genome shotgun sequence.
CM009029	mobq	-	circular	Acinetobacter baumannii strain ZQ3 plasmid p3ZQ3, complete sequence, whole genome shotgun sequence.
CM009649	-	-	circular	Acinetobacter baumannii strain ZQ3 plasmid p2ZQ3, complete sequence, whole genome shotgun sequence.
CM009028	mobhen	-	circular	Acinetobacter baumannii strain ZQ3 plasmid p1ZQ3, complete sequence, whole genome shotgun sequence.
CM009652	-	-	circular	Acinetobacter baumannii strain ZQ9 plasmid p4ZQ9, complete sequence, whole genome shotgun sequence.
CM009085	mobhen	-	circular	Acinetobacter baumannii strain ZQ9 plasmid p3ZQ9, complete sequence, whole genome shotgun sequence.
CM009084	-	-	circular	Acinetobacter baumannii strain ZQ9 plasmid p2ZQ9, complete sequence, whole genome shotgun sequence.
CM009083	mobq	+	circular	Acinetobacter baumannii strain ZQ9 plasmid p1ZQ9, complete sequence, whole genome shotgun sequence.
CM009035	mobq	+	circular	Acinetobacter baumannii strain ZQ8 plasmid p3ZQ8, complete sequence, whole genome shotgun sequence.
CM009034	mobhen	-	circular	Acinetobacter baumannii strain ZQ8 plasmid p2ZQ8, complete sequence, whole genome shotgun sequence.
CM009033	-	+	circular	Acinetobacter baumannii strain ZQ8 plasmid p1ZQ8, complete sequence, whole genome shotgun sequence.
CM009653	-	+	circular	Acinetobacter baumannii strain ZQ6 plasmid p5ZQ6, complete sequence, whole genome shotgun sequence.
CM009041	-	-	circular	Acinetobacter baumannii strain ZQ6 plasmid p4ZQ6, complete sequence, whole genome shotgun sequence.
CM009040	-	-	circular	Acinetobacter baumannii strain ZQ6 plasmid p3ZQ6, complete sequence, whole genome shotgun sequence.
CM009039	mobhen	-	circular	Acinetobacter baumannii strain ZQ6 plasmid p2ZQ6, complete sequence, whole genome shotgun sequence.
CM009038	-	+	circular	Acinetobacter baumannii strain ZQ6 plasmid p1ZQ6, complete sequence, whole genome shotgun sequence.
MG100202	mobq	+	linear	Acinetobacter baumannii pAb825_36 plasmid, complete sequence.
MG100203	-	+	linear	Acinetobacter baumannii pAb825_12 plasmid, complete sequence.
CM008887	-	-	circular	Acinetobacter baumannii strain ZQ1 plasmid p1ZQ1, complete sequence, whole genome shotgun sequence.
CM009046	mobq	+	circular	Acinetobacter baumannii strain ZQ4 plasmid p2ZQ4, complete sequence, whole genome shotgun sequence.
CM009045	-	+	circular	Acinetobacter baumannii strain ZQ4 plasmid p1ZQ4, complete sequence, whole genome shotgun sequence.
CM009036	mobq	+	circular	Acinetobacter baumannii strain ZQ7 plasmid p1ZQ7, complete sequence, whole genome shotgun sequence.
CM009683	-	-	circular	Acinetobacter baumannii strain ZQ5 plasmid p4ZQ5, complete sequence, whole genome shotgun sequence.
CM009044	mobhen	-	circular	Acinetobacter baumannii strain ZQ5 plasmid p3ZQ5, complete sequence, whole genome shotgun sequence.
CM009043	-	+	circular	Acinetobacter baumannii strain ZQ5 plasmid p2ZQ5, complete sequence, whole genome shotgun sequence.
CP027121	-	-	circular	Acinetobacter baumannii strain AR_0056 plasmid unnamed2, complete sequence.
CP027122	-	+	circular	Acinetobacter baumannii strain AR_0056 plasmid unnamed1, complete sequence.
CP027124	-	+	circular	Acinetobacter baumannii strain AR_0056 plasmid unnamed3, complete sequence.
MG520098	mobq	+	circular	Acinetobacter baumannii strain Ab244 plasmid pAb244_7, complete sequence.
CP028569	-	+	circular	Acinetobacter pittii strain WCHAP005046 plasmid p1_005046, complete sequence.
CP028570	mobq	+	circular	Acinetobacter pittii strain WCHAP005046 plasmid p2_005046, complete sequence.
CP028571	mobhen	-	circular	Acinetobacter pittii strain WCHAP005046 plasmid p3_005046, complete sequence.
CP028556	-	-	circular	Acinetobacter sp. WCHA45 plasmid p1_010045, complete sequence.
CP028557	-	+	circular	Acinetobacter sp. WCHA45 plasmid p2_010045, complete sequence.
CP028558	-	+	circular	Acinetobacter sp. WCHA45 plasmid p3_010045, complete sequence.
CP028559	mobhen	-	circular	Acinetobacter sp. WCHA45 plasmid p4_010045, complete sequence.
CP028560	-	+	circular	Acinetobacter sp. WCHA45 plasmid pNDM1_010045, complete sequence.
CP029570	-	+	circular	Acinetobacter baumannii strain DA33098 plasmid pDA33098-108, complete sequence.
CP029571	-	-	circular	Acinetobacter baumannii strain DA33098 plasmid pDA33098-71, complete sequence.
CP029572	mobq	+	circular	Acinetobacter baumannii strain DA33098 plasmid pDA33098-9-2, complete sequence.
CP029573	-	+	circular	Acinetobacter baumannii strain DA33098 plasmid pDA33098-9, complete sequence.
MG954376	mobq	+	circular	Acinetobacter baumannii strain SGH9601 plasmid pS21-1, complete sequence.
MG954377	-	-	circular	Acinetobacter baumannii strain SGH9601 plasmid pS21-2, complete sequence.
MG954378	-	+	circular	Acinetobacter baumannii strain SGH0905 plasmid pS32-1, complete sequence.
MG954379	-	-	circular	Acinetobacter baumannii strain SGH0905 plasmid pS32-2, complete sequence.
CM009924	-	+	circular	Acinetobacter baumannii strain CCUG 70743 plasmid pAba70743_1, complete sequence, whole genome shotgun sequence.
CP019218	-	-	circular	Acinetobacter baumannii strain XH731 plasmid pXH731, complete sequence.
CP021327	-	+	circular	Acinetobacter baumannii strain XH386 plasmid pXH386, complete sequence.
CP021322	-	-	circular	Acinetobacter baumannii strain XH731 plasmid pXH731, complete sequence.
CP030084	-	-	circular	Acinetobacter baumannii strain Aba plasmid unnamed1, complete sequence.
CP030107	-	+	circular	Acinetobacter baumannii strain DA33382 plasmid pDA33382-2-2, complete sequence.
CP030108	-	-	circular	Acinetobacter baumannii strain DA33382 plasmid pDA33382-2, complete sequence.
CP030109	-	-	circular	Acinetobacter baumannii strain DA33382 plasmid pDA33382-85, complete sequence.
MH362811	-	+	circular	Acinetobacter baumannii strain 11A1314CRGN088 plasmid pO237-3, complete sequence.
MH362812	-	+	circular	Acinetobacter baumannii strain 11A1213CRGN008 plasmid pO237-1, complete sequence.
MH362813	-	+	circular	Acinetobacter baumannii strain 11A1213CRGN055 plasmid pO237-2, complete sequence.
AP018825	-	+	circular	Acinetobacter ursingii M3 plasmid pAURM-1 DNA, complete geonome.
AP018826	mobhen	-	circular	Acinetobacter ursingii M3 plasmid pAURM-2 DNA, complete geonome.
CP026339	mobq	-	circular	Acinetobacter baumannii strain 810CP plasmid pAba810CPb, complete sequence.
CP026340	mobq	+	circular	Acinetobacter baumannii strain 810CP plasmid pAba810CPa, complete sequence.
MH220285	-	-	circular	Acinetobacter ursingii strain RIVM0002 plasmid pRIVM0002_IMP-4_171109_B03, complete sequence.
MH220286	-	-	circular	Acinetobacter ursingii strain RIVM0051 plasmid pRIVM0051_IMP-4, complete sequence.
MH220287	-	-	circular	Acinetobacter ursingii strain RIVM0061 plasmid pRIVM0061_IMP-4_171109_B01, complete sequence.
CP031709	mobq	-	circular	Acinetobacter wuhouensis strain WCHA60 plasmid p1_010060, complete sequence.
CP031710	mobq	+	circular	Acinetobacter wuhouensis strain WCHA60 plasmid p2_010060, complete sequence.
CP031711	mobq	+	circular	Acinetobacter wuhouensis strain WCHA60 plasmid p3_010060, complete sequence.
CP031712	mobq	+	circular	Acinetobacter wuhouensis strain WCHA60 plasmid p4_010060, complete sequence.
CP031713	mobq	-	circular	Acinetobacter wuhouensis strain WCHA60 plasmid p5_010060, complete sequence.
CP031714	mobq	+	circular	Acinetobacter wuhouensis strain WCHA60 plasmid p6_010060, complete sequence.
CP031715	mobq	+	circular	Acinetobacter wuhouensis strain WCHA60 plasmid p7_010060, complete sequence.
CP023032	-	+	circular	Acinetobacter baumannii strain 7847 plasmid pAba7847a, complete sequence.
CP023033	-	-	circular	Acinetobacter baumannii strain 7847 plasmid pAba7847b, complete sequence.
CP023021	mobq	+	circular	Acinetobacter baumannii strain 9201 plasmid pAba9201a, complete sequence.
CP023023	mobq	+	circular	Acinetobacter baumannii strain 10324 plasmid pAba10324a, complete sequence.
CP023024	-	+	circular	Acinetobacter baumannii strain 10324 plasmid pAba10324b, complete sequence.
CP023025	-	+	circular	Acinetobacter baumannii strain 10324 plasmid pAba10324c, complete sequence.
CP023027	mobq	+	circular	Acinetobacter baumannii strain 10042 plasmid pAba10042a, complete sequence.
CP023028	-	-	circular	Acinetobacter baumannii strain 10042 plasmid pAba10042b, complete sequence.
CP023030	-	-	circular	Acinetobacter baumannii strain 9102 plasmid pAba9102a, complete sequence.
CP023035	mobq	+	circular	Acinetobacter baumannii strain 5845 plasmid pAba5845a, complete sequence.
CP032127	-	+	circular	Acinetobacter chinensis strain WCHAc010005 plasmid p1_010005, complete sequence.
CP032128	mobq	+	circular	Acinetobacter chinensis strain WCHAc010005 plasmid p2_010005, complete sequence.
CP032129	mobq	-	circular	Acinetobacter chinensis strain WCHAc010005 plasmid p3_010005, complete sequence.
CP032130	-	-	circular	Acinetobacter chinensis strain WCHAc010005 plasmid p4_010005, complete sequence.
CP032131	-	-	circular	Acinetobacter chinensis strain WCHAc010005 plasmid p5_010005, complete sequence.
CP032132	-	-	circular	Acinetobacter chinensis strain WCHAc010005 plasmid pNDM1_010005, complete sequence.
CP032133	-	-	circular	Acinetobacter chinensis strain WCHAc010005 plasmid pOXA58_010005, complete sequence.
CP032138	-	+	circular	Acinetobacter sp. WCHAc010052 plasmid p1_010052, complete sequence.
CP032139	mobq	+	circular	Acinetobacter sp. WCHAc010052 plasmid p2_010052, complete sequence.
CP032140	mobq	+	circular	Acinetobacter sp. WCHAc010052 plasmid p3_010052, complete sequence.
CP032141	mobhen	-	circular	Acinetobacter sp. WCHAc010052 plasmid p4_010052, complete sequence.
CP032142	mobq	-	circular	Acinetobacter sp. WCHAc010052 plasmid pNDM1_010052, complete sequence.
CP032267	-	+	circular	Acinetobacter sp. WCHAc010034 plasmid p10_010034, complete sequence.
CP032268	-	+	circular	Acinetobacter sp. WCHAc010034 plasmid p1_010034, complete sequence.
CP032269	-	+	circular	Acinetobacter sp. WCHAc010034 plasmid p11_010034, complete sequence.
CP032270	mobq	+	circular	Acinetobacter sp. WCHAc010034 plasmid p2_010034, complete sequence.
CP032271	-	+	circular	Acinetobacter sp. WCHAc010034 plasmid p3_010034, complete sequence.
CP032272	mobq	+	circular	Acinetobacter sp. WCHAc010034 plasmid p4_010034, complete sequence.
CP032273	-	+	circular	Acinetobacter sp. WCHAc010034 plasmid p5_010034, complete sequence.
CP032274	mobq	+	circular	Acinetobacter sp. WCHAc010034 plasmid p6_010034, complete sequence.
CP032275	mobq	+	circular	Acinetobacter sp. WCHAc010034 plasmid p7_010034, complete sequence.
CP032276	-	+	circular	Acinetobacter sp. WCHAc010034 plasmid p8_010034, complete sequence.
CP032277	mobq	+	circular	Acinetobacter sp. WCHAc010034 plasmid p9_010034, complete sequence.
CP032278	mobq	-	circular	Acinetobacter sp. WCHAc010034 plasmid pNDM1_010034, complete sequence.
CP032280	-	+	circular	Acinetobacter sp. WCHA55 plasmid p1_010055, complete sequence.
CP032281	-	+	circular	Acinetobacter sp. WCHA55 plasmid p2_010055, complete sequence.
CP032282	mobq	+	circular	Acinetobacter sp. WCHA55 plasmid p3_010055, complete sequence.
CP032283	mobq	+	circular	Acinetobacter sp. WCHA55 plasmid p4_010055, complete sequence.
CP032284	-	+	circular	Acinetobacter sp. WCHA55 plasmid pNDM1_010055, complete sequence.
CP032285	-	-	circular	Acinetobacter sp. WCHA55 plasmid pOXA58_010055, complete sequence.
CP031744	-	+	circular	Acinetobacter baumannii WM99c plasmid pWM99c-2, complete sequence.
CP031745	mobq	+	circular	Acinetobacter baumannii WM99c plasmid pWM99c-1, complete sequence.
CP032103	mobq	+	circular	Acinetobacter lwoffii strain EK30A plasmid pALWEK1.10, complete sequence.
CP032104	mobq	+	circular	Acinetobacter lwoffii strain EK30A plasmid pALWEK1.11, complete sequence.
CP032105	mobq	+	circular	Acinetobacter lwoffii strain EK30A plasmid pALWEK1.2, complete sequence.
CP032106	mobq	+	circular	Acinetobacter lwoffii strain EK30A plasmid pALWEK1.3, complete sequence.
CP032107	mobq	+	circular	Acinetobacter lwoffii strain EK30A plasmid pALWEK1.4, complete sequence.
CP032108	mobq	-	circular	Acinetobacter lwoffii strain EK30A plasmid pALWEK1.6, complete sequence.
CP032109	mobq	+	circular	Acinetobacter lwoffii strain EK30A plasmid pALWEK1.7, complete sequence.
CP032110	mobq	+	circular	Acinetobacter lwoffii strain EK30A plasmid pALWEK1.8, complete sequence.
CP032111	mobhen	-	circular	Acinetobacter lwoffii strain EK30A plasmid pALWEK1.9, complete sequence.
CP032112	-	+	circular	Acinetobacter lwoffii strain ED23-35 plasmid pALWED1.2, complete sequence.
CP032113	mobq	+	circular	Acinetobacter lwoffii strain ED23-35 plasmid pALWED1.4, complete sequence.
CP032114	mobq	+	circular	Acinetobacter lwoffii strain ED23-35 plasmid pALWED1.5, complete sequence.
CP032115	mobq	+	circular	Acinetobacter lwoffii strain ED23-35 plasmid pALWED1.6, complete sequence.
CP032116	mobq	-	circular	Acinetobacter lwoffii strain ED23-35 plasmid pALWED1.7, complete sequence.
CP032117	mobp	-	circular	Acinetobacter lwoffii strain ED45-23 plasmid pALWED2.2, complete sequence.
CP032118	-	+	circular	Acinetobacter lwoffii strain ED45-23 plasmid pALWED2.3, complete sequence.
CP032119	mobq	+	circular	Acinetobacter lwoffii strain ED45-23 plasmid pALWED2.4, complete sequence.
CP032120	mobq	+	circular	Acinetobacter lwoffii strain ED45-23 plasmid pALWED2.5, complete sequence.
CP032121	mobq	+	circular	Acinetobacter lwoffii strain ED45-23 plasmid pALWED2.6, complete sequence.
CP032122	mobq	+	circular	Acinetobacter lwoffii strain ED45-23 plasmid pALWED2.7, complete sequence.
CP032123	mobq	+	circular	Acinetobacter lwoffii strain ED45-23 plasmid pALWED2.8, complete sequence.
CP032124	mobq	+	circular	Acinetobacter lwoffii strain ED45-23 plasmid pALWED2.9, complete sequence.
CP032287	mobq	+	circular	Acinetobacter lwoffii strain ED9-5a plasmid pALWED3.2, complete sequence.
CP032288	mobq	-	circular	Acinetobacter lwoffii strain ED9-5a plasmid pALWED3.3, complete sequence.
CP032289	-	-	circular	Acinetobacter lwoffii strain ED9-5a plasmid pALWED3.4, complete sequence.
CP032290	-	+	circular	Acinetobacter lwoffii strain ED9-5a plasmid pALWED3.6, complete sequence.
CP032102	mobq	+	circular	Acinetobacter lwoffii strain EK30A plasmid pALWEK1.1, complete sequence.
CP033118	mobq	+	circular	Acinetobacter wuhouensis strain WCHAW010062 plasmid p10_010062, complete sequence.
CP033119	mobq	+	circular	Acinetobacter wuhouensis strain WCHAW010062 plasmid p1_010062, complete sequence.
CP033120	mobq	+	circular	Acinetobacter wuhouensis strain WCHAW010062 plasmid p11_010062, complete sequence.
CP033121	-	-	circular	Acinetobacter wuhouensis strain WCHAW010062 plasmid p12_010062, complete sequence.
CP033122	mobq	+	circular	Acinetobacter wuhouensis strain WCHAW010062 plasmid p2_010062, complete sequence.
CP033123	-	-	circular	Acinetobacter wuhouensis strain WCHAW010062 plasmid p3_010062, complete sequence.
CP033124	-	+	circular	Acinetobacter wuhouensis strain WCHAW010062 plasmid p4_010062, complete sequence.
CP033125	-	+	circular	Acinetobacter wuhouensis strain WCHAW010062 plasmid p5_010062, complete sequence.
CP033126	-	+	circular	Acinetobacter wuhouensis strain WCHAW010062 plasmid p6_010062, complete sequence.
CP033127	mobq	+	circular	Acinetobacter wuhouensis strain WCHAW010062 plasmid p7_010062, complete sequence.
CP033128	mobhen	-	circular	Acinetobacter wuhouensis strain WCHAW010062 plasmid p8_010062, complete sequence.
CP033129	mobq	-	circular	Acinetobacter wuhouensis strain WCHAW010062 plasmid p9_010062, complete sequence.
CP033130	-	-	circular	Acinetobacter wuhouensis strain WCHAW010062 plasmid pOXA23_010062, complete sequence.
CP033131	-	-	circular	Acinetobacter wuhouensis strain WCHAW010062 plasmid pOXA58_010062, complete sequence.
CP033132	mobq	+	circular	Acinetobacter wuhouensis strain WCHAW010062 plasmid pOXA653_010062, complete sequence.
CP033857	-	-	circular	Acinetobacter sp. FDAARGOS_493 plasmid unnamed1, complete sequence.
CP033859	-	+	linear	Acinetobacter sp. FDAARGOS_493 plasmid unnamed2.
CP033860	-	+	circular	Acinetobacter sp. FDAARGOS_493 plasmid unnamed3, complete sequence.
CP033867	-	-	linear	Acinetobacter sp. FDAARGOS_494 plasmid unnamed.
CP033751	mobq	+	linear	Acinetobacter baumannii strain FDAARGOS_540 plasmid unnamed3.
CP033752	mobq	+	circular	Acinetobacter baumannii strain FDAARGOS_540 plasmid unnamed2, complete sequence.
CP033753	-	+	circular	Acinetobacter baumannii strain FDAARGOS_540 plasmid unnamed1, complete sequence.
CP033863	-	-	linear	Acinetobacter sp. FDAARGOS_560 plasmid unnamed1.
CP033864	-	+	linear	Acinetobacter sp. FDAARGOS_560 plasmid unnamed2.
CP033769	-	+	circular	Acinetobacter baumannii strain FDAARGOS_533 plasmid unnamed1, complete sequence.
CP033770	mobhen	-	circular	Acinetobacter baumannii strain FDAARGOS_533 plasmid unnamed2, complete sequence.
CP033870	-	+	circular	Acinetobacter baumannii strain MRSN15313 plasmid p597A-6.7, complete sequence.
CP033871	mobq	+	circular	Acinetobacter baumannii strain MRSN15313 plasmid p597A-14.8, complete sequence.
CP033872	-	+	circular	Acinetobacter baumannii strain MRSN15313 plasmid pAb-MCR4.3, complete sequence.
CP033517	-	-	circular	Acinetobacter baumannii strain 2008S11-069 plasmid p2008S11-069-1, complete sequence.
CP033518	-	-	circular	Acinetobacter baumannii strain 2008S11-069 plasmid p2008S11-069-2, complete sequence.
CP033519	-	-	circular	Acinetobacter baumannii strain 2008S11-069 plasmid p2008S11-069-3, complete sequence.
CP033521	-	-	circular	Acinetobacter pittii strain 2012N08-034 plasmid p2012N08-034-1, complete sequence.
CP033522	-	-	circular	Acinetobacter pittii strain 2012N08-034 plasmid p2012N08-034-2, complete sequence.
CP033523	-	-	circular	Acinetobacter pittii strain 2012N08-034 plasmid p2012N08-034-3, complete sequence.
CP033524	-	-	circular	Acinetobacter pittii strain 2012N08-034 plasmid p2012N08-034-4, complete sequence.
CP033531	-	-	circular	Acinetobacter pittii strain 2014S07-126 plasmid p2014S07-126-1, complete sequence.
CP033532	-	-	circular	Acinetobacter pittii strain 2014S07-126 plasmid p2014S07-126-2, complete sequence.
CP033533	-	-	circular	Acinetobacter pittii strain 2014S07-126 plasmid p2014S07-126-3, complete sequence.
CP033534	-	-	circular	Acinetobacter pittii strain 2014S07-126 plasmid p2014S07-126-4, complete sequence.
CP033536	-	+	circular	Acinetobacter pittii strain 2012N21-164 plasmid p2012N21-164-1, complete sequence.
CP033537	-	-	circular	Acinetobacter pittii strain 2012N21-164 plasmid p2012N21-164-2, complete sequence.
CP033538	-	-	circular	Acinetobacter pittii strain 2012N21-164 plasmid p2012N21-164-3, complete sequence.
CP033539	-	-	circular	Acinetobacter pittii strain 2012N21-164 plasmid p2012N21-164-4, complete sequence.
CP033569	-	-	circular	Acinetobacter pittii strain 2014N21-145 plasmid p2014N21-145-1, complete sequence.
CP033570	-	-	circular	Acinetobacter pittii strain 2014N21-145 plasmid p2014N21-145-2, complete sequence.
CP033571	-	-	circular	Acinetobacter pittii strain 2014N21-145 plasmid p2014N21-145-3, complete sequence.
CP033541	-	-	circular	Acinetobacter pittii strain 2014S06-099 plasmid p2014S06-099-1, complete sequence.
CP033542	-	-	circular	Acinetobacter pittii strain 2014S06-099 plasmid p2014S06-099-2, complete sequence.
CP033543	-	-	circular	Acinetobacter pittii strain 2014S06-099 plasmid p2014S06-099-3, complete sequence.
CP033544	-	+	circular	Acinetobacter pittii strain 2014S06-099 plasmid p2014S06-099-4, complete sequence.
CP033573	-	-	circular	Acinetobacter nosocomialis strain 2010N17-248 plasmid p2010N17-248, complete sequence.
CP033546	-	-	circular	Acinetobacter nosocomialis strain 2014N23-120 plasmid p2014N23-120-1, complete sequence.
CP033547	-	-	circular	Acinetobacter nosocomialis strain 2014N23-120 plasmid p2014N23-120-2, complete sequence.
CP033548	-	+	circular	Acinetobacter nosocomialis strain 2014N23-120 plasmid p2014N23-120-3, complete sequence.
CP033549	-	-	circular	Acinetobacter nosocomialis strain 2014N23-120 plasmid p2014N23-120-4, complete sequence.
CP033551	-	+	circular	Acinetobacter nosocomialis strain 2014S01-097 plasmid p2014S01-097-1, complete sequence.
CP033552	-	-	circular	Acinetobacter nosocomialis strain 2014S01-097 plasmid p2014S01-097-2, complete sequence.
CP033553	-	-	circular	Acinetobacter nosocomialis strain 2014S01-097 plasmid p2014S01-097-3, complete sequence.
CP033554	mobq	-	circular	Acinetobacter nosocomialis strain 2014S01-097 plasmid p2014S01-097-4, complete sequence.
CP033555	-	+	circular	Acinetobacter nosocomialis strain 2014S01-097 plasmid p2014S01-097-5, complete sequence.
CP033556	-	-	circular	Acinetobacter nosocomialis strain 2014S01-097 plasmid p2014S01-097-6, complete sequence.
CP033558	-	-	circular	Acinetobacter nosocomialis strain 2012C01-137 plasmid p2012C01-137-1, complete sequence.
CP033559	-	-	circular	Acinetobacter nosocomialis strain 2012C01-137 plasmid p2012C01-137-2, complete sequence.
CP033560	-	+	circular	Acinetobacter nosocomialis strain 2012C01-137 plasmid p2012C01-137-3, complete sequence.
CP033562	-	-	circular	Acinetobacter nosocomialis strain 2010S01-197 plasmid p2010S01-197-1, complete sequence.
CP033563	-	+	circular	Acinetobacter nosocomialis strain 2010S01-197 plasmid p2010S01-197-2, complete sequence.
CP033564	-	-	circular	Acinetobacter nosocomialis strain 2010S01-197 plasmid p2010S01-197-3, complete sequence.
CP033565	-	-	circular	Acinetobacter nosocomialis strain 2010S01-197 plasmid p2010S01-197-4, complete sequence.
CP033566	mobhen	-	circular	Acinetobacter nosocomialis strain 2010S01-197 plasmid p2010S01-197-5, complete sequence.
CP033567	-	-	circular	Acinetobacter nosocomialis strain 2010S01-197 plasmid p2010S01-197-6, complete sequence.
CP025619	-	+	circular	Acinetobacter schindleri strain SGAir0122 plasmid pSGAir0122, complete sequence.
CP033526	-	-	circular	Acinetobacter pittii strain 2014N05-125 plasmid p2014N05-125-1, complete sequence.
CP033527	-	+	circular	Acinetobacter pittii strain 2014N05-125 plasmid p2014N05-125-2, complete sequence.
CP033528	-	-	circular	Acinetobacter pittii strain 2014N05-125 plasmid p2014N05-125-3, complete sequence.
CP033529	-	-	circular	Acinetobacter pittii strain 2014N05-125 plasmid p2014N05-125-4, complete sequence.
CP022299	mobq	+	circular	Acinetobacter johnsonii strain IC001 plasmid pIC001A, complete sequence.
CP022300	-	-	circular	Acinetobacter johnsonii strain IC001 plasmid pIC001B, complete sequence.
CP022301	-	+	circular	Acinetobacter johnsonii strain IC001 plasmid pIC001C, complete sequence.
CP022302	-	-	circular	Acinetobacter johnsonii strain IC001 plasmid pIC001D, complete sequence.
CP032136	mobq	+	circular	Acinetobacter haemolyticus strain sz1652 plasmid unnamed1, complete sequence.
CP032137	-	-	circular	Acinetobacter haemolyticus strain sz1652 plasmid unnamed2, complete sequence.
CP029611	-	+	circular	Acinetobacter pittii strain ST220 plasmid unnamed, complete sequence.
MH999418	-	+	circular	Acinetobacter sp. SWBY1 plasmid unnamed, complete sequence.
CM012186	mobq	+	circular	Acinetobacter bereziniae strain HPC229 plasmid pAbe229-9, complete sequence, whole genome shotgun sequence.
CM012185	-	-	circular	Acinetobacter bereziniae strain HPC229 plasmid pAbe229-4, complete sequence, whole genome shotgun sequence.
CM012184	mobq	+	circular	Acinetobacter bereziniae strain HPC229 plasmid pAbe229-15, complete sequence, whole genome shotgun sequence.
CM012183	-	+	circular	Acinetobacter bereziniae strain HPC229 plasmid pAbe229-114, complete sequence, whole genome shotgun sequence.
CM012182	-	-	circular	Acinetobacter bereziniae strain HPC229 plasmid pAbe229-1, complete sequence, whole genome shotgun sequence.
CM012225	-	-	circular	Acinetobacter baumannii strain PIMB13AB-41 plasmid pAB13-41, complete sequence, whole genome shotgun sequence.
CM012324	mobq	-	circular	Acinetobacter bereziniae strain HPC229 plasmid pNDM229, complete sequence, whole genome shotgun sequence.
CM013137	-	+	circular	Acinetobacter baumannii strain AB18PR065 plasmid pAB18PR065-MCR-4.3, complete sequence, whole genome shotgun sequence.
CP034093	-	+	circular	Acinetobacter baumannii strain A52 plasmid pA52-1, complete sequence.
CP034094	mobq	+	circular	Acinetobacter baumannii strain A52 plasmid pA52-2, complete sequence.
CP034095	-	-	circular	Acinetobacter baumannii strain A52 plasmid pA52-3, complete sequence.
CP034096	mobq	+	circular	Acinetobacter baumannii strain A52 plasmid pA52-4, complete sequence.
CP034097	-	+	circular	Acinetobacter baumannii strain A52 plasmid pA52-OXA-72, complete sequence.
MK053934	mobq	-	circular	Acinetobacter nosocomialis strain IEC38057 plasmid pIEC38057, complete sequence.
MK243454	-	-	circular	Acinetobacter baumannii strain 09A16CRGN0014 plasmid pCRA914-67, complete sequence.
CP035044	mobq	+	circular	Acinetobacter baumannii strain ABUH796 plasmid p13.0Kbp, complete sequence.
CP035046	-	+	circular	Acinetobacter baumannii strain ABUH793 plasmid p107.0Kbp, complete sequence.
CP035047	-	-	circular	Acinetobacter baumannii strain ABUH793 plasmid p74.1Kbp, complete sequence.
CP035048	mobq	+	circular	Acinetobacter baumannii strain ABUH793 plasmid p10.9Kbp, complete sequence.
CP035050	mobq	+	circular	Acinetobacter baumannii strain ABUH773 plasmid p11.8Kbp, complete sequence.
CP035052	-	-	circular	Acinetobacter baumannii strain ABUH763 plasmid p74.1Kbp, complete sequence.
CP035053	mobq	+	circular	Acinetobacter baumannii strain ABUH763 plasmid p11.0Kbp, complete sequence.
CP031445	-	+	circular	Acinetobacter baumannii strain MDR-UNC plasmid unnamed1, complete sequence.
CP031446	-	+	circular	Acinetobacter baumannii strain MDR-UNC plasmid pAB120, complete sequence.
CP035673	-	+	circular	Acinetobacter baumannii strain VB23193 plasmid unnamed1, complete sequence.
CP035674	-	-	circular	Acinetobacter baumannii strain VB23193 plasmid unnamed2, complete sequence.
CP035675	mobq	-	circular	Acinetobacter baumannii strain VB23193 plasmid unnamed3, complete sequence.
CP028139	-	+	circular	Acinetobacter baumannii strain NCIMB 8209 plasmid pAbNCIMB8209_134, complete sequence.
MK360916	-	-	circular	Acinetobacter baumannii plasmid pAB18PR065-MCR-4.3, complete sequence.
CP035931	-	-	circular	Acinetobacter baumannii strain VB31459 plasmid unnamed1, complete sequence.
CP035932	-	-	circular	Acinetobacter baumannii strain VB31459 plasmid unnamed2, complete sequence.
CP035933	mobq	+	circular	Acinetobacter baumannii strain VB31459 plasmid unnamed3, complete sequence.
CP036284	-	+	circular	Acinetobacter baumannii strain TG60155 plasmid p60155_1, complete sequence.
CP036285	-	-	circular	Acinetobacter baumannii strain TG60155 plasmid p60155_2, complete sequence.
CP036286	-	-	circular	Acinetobacter baumannii strain TG60155 plasmid p60155_3, complete sequence.
MK323040	mobhen	+	circular	Acinetobacter seifertii strain Asp-1069 plasmid pAs1069_a, complete sequence.
MK323041	-	+	circular	Acinetobacter seifertii strain Asp-1069 plasmid pAs1069_b, complete sequence.
MK323042	mobq	+	circular	Acinetobacter baumannii strain Acb-45063 plasmid pAb45063_a, complete sequence.
MK323043	-	-	circular	Acinetobacter baumannii strain Acb-45063 plasmid pAb45063_b, complete sequence.
CP037425	mobp	-	circular	Acinetobacter johnsonii strain M19 plasmid pFM-M19, complete sequence.
MK386680	-	+	circular	Acinetobacter baumannii strain ABAY04001 plasmid pABAY04001_1A, complete sequence.
MK386681	-	-	circular	Acinetobacter baumannii strain ABAY09008 plasmid pABAY09008_1B, complete sequence.
MK386682	-	-	circular	Acinetobacter baumannii strain ABAY10001 plasmid pABAY10001_1C, complete sequence.
MK386683	-	+	circular	Acinetobacter baumannii strain ABAY14012 plasmid pABAY14012_4D, complete sequence.
MK386684	-	+	circular	Acinetobacter baumannii strain ABAY15001 plasmid pABAY15001_6E, complete sequence.
MK431775	-	+	circular	Acinetobacter baumannii strain 11A14CRGN003 plasmid pO237-4, complete sequence.
CP038010	-	+	circular	Acinetobacter haemolyticus strain TJR01 plasmid pAHTJR1, complete sequence.
CP038011	mobq	-	circular	Acinetobacter haemolyticus strain TJR01 plasmid pAHTJR2, complete sequence.
MK134375	mobp	+	circular	Acinetobacter baumannii strain 34AB plasmid p34AB, complete sequence.
CP038263	-	+	circular	Acinetobacter baumannii strain EC plasmid pEC_gr13, complete sequence.
CP038264	-	-	circular	Acinetobacter baumannii strain EC plasmid pEC_gr6, complete sequence.
CP038265	-	+	circular	Acinetobacter baumannii strain EC plasmid pEC_mcr4.3, complete sequence.
CP038259	-	+	circular	Acinetobacter baumannii strain EH plasmid pEH_gr13, complete sequence.
CP038260	mobq	+	circular	Acinetobacter baumannii strain EH plasmid pEH_gr3, complete sequence.
CP038261	-	+	circular	Acinetobacter baumannii strain EH plasmid pEH_mcr4.3, complete sequence.
CP038501	-	+	circular	Acinetobacter baumannii strain CIAT758 plasmid unnamed1, complete sequence.
CP038502	-	-	circular	Acinetobacter baumannii strain CIAT758 plasmid unnamed2, complete sequence.
CP038503	-	-	circular	Acinetobacter baumannii strain CIAT758 plasmid unnamed3, complete sequence.
CP038645	-	+	circular	Acinetobacter baumannii strain ACN21 plasmid unnamed1, complete sequence.
CP038646	-	-	circular	Acinetobacter baumannii strain ACN21 plasmid unnamed2, complete sequence.
CP038647	-	-	circular	Acinetobacter baumannii strain ACN21 plasmid unnamed3, complete sequence.
CP038648	mobq	+	circular	Acinetobacter baumannii strain ACN21 plasmid unnamed4, complete sequence.
CP038649	-	-	circular	Acinetobacter baumannii strain ACN21 plasmid unnamed5, complete sequence.
CP038650	-	-	circular	Acinetobacter baumannii strain ACN21 plasmid unnamed6, complete sequence.
CP038651	-	-	circular	Acinetobacter baumannii strain ACN21 plasmid unnamed7, complete sequence.
CP038652	-	-	circular	Acinetobacter baumannii strain ACN21 plasmid unnamed8, complete sequence.
CP039027	-	-	linear	Acinetobacter baumannii ATCC 17978 substr. Lab-WT plasmid unnamed1.
CP039029	-	+	linear	Acinetobacter baumannii ATCC 17978 substr. Lab-WT plasmid unnamed2.
CP039030	-	+	linear	Acinetobacter baumannii ATCC 17978 substr. Lab-WT plasmid unnamed3.
CM016430	-	-	circular	Acinetobacter towneri strain AeBJ009 plasmid pNDM-AeBJ009, complete sequence, whole genome shotgun sequence.
CP039024	-	-	linear	Acinetobacter baumannii ATCC 17978 substr. PMR-High plasmid unnamed1.
CP039026	-	+	linear	Acinetobacter baumannii ATCC 17978 substr. PMR-High plasmid unnamed2.
CP039342	-	+	circular	Acinetobacter baumannii strain TG31986 plasmid pTG31986, complete sequence.
CP039344	-	+	circular	Acinetobacter baumannii strain TG31302 plasmid pTG31302, complete sequence.
CP039519	-	+	circular	Acinetobacter baumannii strain TG22653 plasmid pTG22653, complete sequence.
CP039521	-	+	circular	Acinetobacter baumannii strain TG22627 plasmid pTG22627, complete sequence.
CP039931	-	-	circular	Acinetobacter baumannii strain TG29392 plasmid pTG29392_1, complete sequence.
CP039932	-	+	circular	Acinetobacter baumannii strain TG29392 plasmid pTG29392_2, complete sequence.
CP039933	mobq	-	circular	Acinetobacter baumannii strain TG29392 plasmid pTG29392_3, complete sequence.
CP039994	-	-	circular	Acinetobacter baumannii strain TG22182 plasmid pTG22182_1, complete sequence.
CP039995	-	+	circular	Acinetobacter baumannii strain TG22182 plasmid pTG22182_2, complete sequence.
CP035935	mobq	-	circular	Acinetobacter cumulans strain WCHAc060092 plasmid pNDM1_060092, complete sequence.
CP035936	-	-	circular	Acinetobacter cumulans strain WCHAc060092 plasmid p1_060092, complete sequence.
CP035937	mobq	+	circular	Acinetobacter cumulans strain WCHAc060092 plasmid p2_060092, complete sequence.
CP035938	-	-	circular	Acinetobacter cumulans strain WCHAc060092 plasmid p3_060092, complete sequence.
CP035939	-	+	circular	Acinetobacter cumulans strain WCHAc060092 plasmid p4_060092, complete sequence.
CP035940	mobq	+	circular	Acinetobacter cumulans strain WCHAc060092 plasmid p5_060092, complete sequence.
CP035941	-	+	circular	Acinetobacter cumulans strain WCHAc060092 plasmid p6_060092, complete sequence.
CP035942	-	+	circular	Acinetobacter cumulans strain WCHAc060092 plasmid p7_060092, complete sequence.
CP035943	-	-	circular	Acinetobacter cumulans strain WCHAc060092 plasmid p8_060092, complete sequence.
MK531538	-	-	circular	Acinetobacter baumannii strain MC23 plasmid pMC23.1, complete sequence.
MK531539	mobhen	-	circular	Acinetobacter baumannii strain MC23 plasmid pMC23.3, complete sequence.
MK531540	-	-	circular	Acinetobacter baumannii strain MC75 plasmid pMC75.1, complete sequence.
MK531541	mobq	+	circular	Acinetobacter baumannii strain MC75 plasmid pMC75.2, complete sequence.
CP040041	-	-	circular	Acinetobacter baumannii strain VB958 plasmid unnamed1, complete sequence.
CP040042	-	-	circular	Acinetobacter baumannii strain VB958 plasmid unnamed2, complete sequence.
CP040043	-	-	circular	Acinetobacter baumannii strain VB958 plasmid unnamed3, complete sequence.
CP040044	-	-	circular	Acinetobacter baumannii strain VB958 plasmid unnamed4, complete sequence.
CP040045	-	+	circular	Acinetobacter baumannii strain VB958 plasmid unnamed5, complete sequence.
CP040046	-	-	circular	Acinetobacter baumannii strain VB958 plasmid unnamed6, complete sequence.
CP040048	-	-	circular	Acinetobacter baumannii strain VB1190 plasmid unnamed1, complete sequence.
CP040049	-	+	circular	Acinetobacter baumannii strain VB1190 plasmid unnamed2, complete sequence.
CP040054	-	-	circular	Acinetobacter baumannii strain VB35179 plasmid unnamed1, complete sequence.
CP040055	-	+	circular	Acinetobacter baumannii strain VB35179 plasmid unnamed2, complete sequence.
CP040057	-	-	circular	Acinetobacter baumannii strain VB35435 plasmid unnamed1, complete sequence.
CP040051	-	-	circular	Acinetobacter baumannii strain VB16141 plasmid unnamed1, complete sequence.
CP040052	mobq	-	circular	Acinetobacter baumannii strain VB16141 plasmid unnamed2, complete sequence.
CP040085	-	-	circular	Acinetobacter baumannii strain VB33071 plasmid unnamed1, complete sequence.
CP040086	mobq	+	circular	Acinetobacter baumannii strain VB33071 plasmid unnamed2, complete sequence.
CP040081	-	-	circular	Acinetobacter baumannii strain SP304 plasmid unnamed1, complete sequence.
CP040082	-	-	circular	Acinetobacter baumannii strain SP304 plasmid unnamed2, complete sequence.
CP040083	-	+	circular	Acinetobacter baumannii strain SP304 plasmid unnamed3, complete sequence.
CP040088	mobq	+	circular	Acinetobacter baumannii strain VB35575 plasmid unnamed1, complete sequence.
CM016516	-	+	circular	Acinetobacter baumannii strain TG31307 plasmid pTG31307, complete sequence, whole genome shotgun sequence.
CP032217	-	+	linear	Acinetobacter baumannii strain UPAB1 plasmid unnamed1.
CP032220	-	-	linear	Acinetobacter baumannii strain UPAB1 plasmid unnamed2.
CP040260	-	+	circular	Acinetobacter baumannii strain P7774 plasmid unnamed1, complete sequence.
CP040261	-	+	circular	Acinetobacter baumannii strain P7774 plasmid unnamed2, complete sequence.
CP040262	-	+	circular	Acinetobacter baumannii strain P7774 plasmid unnamed3, complete sequence.
CP031381	-	+	circular	Acinetobacter baumannii ACICU plasmid pACICU1, complete sequence.
CP031382	-	-	circular	Acinetobacter baumannii ACICU plasmid pACICU2, complete sequence.
CP038023	-	+	circular	Acinetobacter radioresistens strain DD78 plasmid pAR1, complete sequence.
CP038024	mobp	+	circular	Acinetobacter radioresistens strain DD78 plasmid pAR2, complete sequence.
CP038025	-	+	circular	Acinetobacter radioresistens strain DD78 plasmid pAR3, complete sequence.
CP040426	-	+	circular	Acinetobacter baumannii strain PB364 plasmid pPB364_1, complete sequence.
CP040427	mobq	+	circular	Acinetobacter baumannii strain PB364 plasmid pPB364_2, complete sequence.
MK531536	-	-	circular	Acinetobacter baumannii strain MC1 plasmid pMC1.1, complete sequence.
MK531537	-	+	circular	Acinetobacter baumannii strain MC1/MC23 plasmid pMC1.2/pMC23.2, complete sequence.
AP019741	-	+	circular	Acinetobacter radioresistens DSM 6976 = NBRC 102413 = CIP 103788 plasmid pARA1 DNA, complete genome.
AP019742	-	+	circular	Acinetobacter radioresistens DSM 6976 = NBRC 102413 = CIP 103788 plasmid pARA2 DNA, complete genome.
AP019743	-	+	circular	Acinetobacter radioresistens DSM 6976 = NBRC 102413 = CIP 103788 plasmid pARA3 DNA, complete genome.
AP019744	-	+	circular	Acinetobacter radioresistens DSM 6976 = NBRC 102413 = CIP 103788 plasmid pARA4 DNA, complete genome.
AP019745	mobq	+	circular	Acinetobacter radioresistens DSM 6976 = NBRC 102413 = CIP 103788 plasmid pARA5 DNA, complete genome.
AP019746	mobq	+	circular	Acinetobacter radioresistens DSM 6976 = NBRC 102413 = CIP 103788 plasmid pARA6 DNA, complete genome.
AP019747	-	-	circular	Acinetobacter radioresistens DSM 6976 = NBRC 102413 = CIP 103788 plasmid pARA7 DNA, complete genome.
AP019748	-	+	circular	Acinetobacter radioresistens DSM 6976 = NBRC 102413 = CIP 103788 plasmid pARA8 DNA, complete genome.
CP041225	mobq	-	linear	Acinetobacter haemolyticus strain AN54 plasmid pAhaeAN54d.
CP041226	mobq	+	linear	Acinetobacter haemolyticus strain AN54 plasmid pAhaeAN54c.
CP041227	-	+	linear	Acinetobacter haemolyticus strain AN54 plasmid plUnnamed.
CP041228	mobhen	-	linear	Acinetobacter haemolyticus strain AN54 plasmid pAhaemAN54a.
CP041229	mobq	-	circular	Acinetobacter haemolyticus strain AN54 plasmid pAhaeAN54e, complete sequence.
CP041366	-	+	circular	Acinetobacter tandoii strain SE63 plasmid p1, complete sequence.
CP041367	-	-	circular	Acinetobacter tandoii strain SE63 plasmid p2, complete sequence.
CP041588	mobhen	-	circular	Acinetobacter baumannii strain J9 plasmid pJ9-1, complete sequence.
CP041589	mobq	+	circular	Acinetobacter baumannii strain J9 plasmid pJ9-2, complete sequence.
CP041590	-	+	circular	Acinetobacter baumannii strain J9 plasmid pJ9-3, complete sequence.
CP019115	-	-	circular	Acinetobacter baumannii strain MDR-CQ plasmid pMDR-CQ, complete sequence.
CP042206	mobq	-	circular	Acinetobacter baumannii strain DS002 plasmid pTS4586, complete sequence.
CP042207	mobq	+	circular	Acinetobacter baumannii strain DS002 plasmid pTS9900, complete sequence.
CP042208	mobq	+	circular	Acinetobacter baumannii strain DS002 plasmid pTS11291, complete sequence.
CP042209	-	-	circular	Acinetobacter baumannii strain DS002 plasmid pTS37365, complete sequence.
CP042210	-	+	circular	Acinetobacter baumannii strain DS002 plasmid pTS134338, complete sequence.
CP030755	-	-	circular	Acinetobacter schindleri strain H3 plasmid unnamed1, complete sequence.
CP030756	-	-	circular	Acinetobacter schindleri strain H3 plasmid unnamed2, complete sequence.
CP030757	-	-	circular	Acinetobacter schindleri strain H3 plasmid unnamed3, complete sequence.
CP030758	-	-	circular	Acinetobacter schindleri strain H3 plasmid unnamed4, complete sequence.
LC483156	mobq	-	circular	Acinetobacter pittii SU1805 plasmid pSU1805NDM DNA, complete sequence.
CP042365	-	-	circular	Acinetobacter pittii strain C54 plasmid pC54_001, complete sequence.
CP042366	-	+	linear	Acinetobacter pittii strain C54 plasmid pC54_002.
CP042367	mobq	+	circular	Acinetobacter pittii strain C54 plasmid pC54_003, complete sequence.
CP042368	mobq	+	circular	Acinetobacter pittii strain C54 plasmid pC54_004, complete sequence.
CP042369	mobq	-	circular	Acinetobacter pittii strain C54 plasmid pC54_005, complete sequence.
CP042370	-	-	linear	Acinetobacter pittii strain C54 plasmid pC54_006.
CP028798	mobhen	+	circular	Acinetobacter junii strain WCHAJ59 plasmid p1_010059, complete sequence.
CP028799	mobq	-	circular	Acinetobacter junii strain WCHAJ59 plasmid p2_010059, complete sequence.
CP026749	-	+	circular	Acinetobacter baumannii strain WCHAB005133 plasmid pOXA58_005133, complete sequence.
CP029389	-	+	circular	Acinetobacter defluvii strain WCHA30 plasmid p1_010030, complete sequence.
CP029390	mobq	+	circular	Acinetobacter defluvii strain WCHA30 plasmid p2_010030, complete sequence.
CP029391	mobq	+	circular	Acinetobacter defluvii strain WCHA30 plasmid p3_010030, complete sequence.
CP029392	mobq	+	circular	Acinetobacter defluvii strain WCHA30 plasmid p4_010030, complete sequence.
CP029393	mobhen	-	circular	Acinetobacter defluvii strain WCHA30 plasmid p5_010030, complete sequence.
CP029394	-	+	circular	Acinetobacter defluvii strain WCHA30 plasmid p6_010030, complete sequence.
CP029395	-	-	circular	Acinetobacter defluvii strain WCHA30 plasmid p7_010030, complete sequence.
CP029396	-	-	circular	Acinetobacter defluvii strain WCHA30 plasmid pOXA58_010030, complete sequence.
CP027245	-	+	circular	Acinetobacter baumannii strain WCHAB005078 plasmid pOXA58_005078, complete sequence.
CP027251	-	+	circular	Acinetobacter pittii strain WCHAP100020 plasmid p1_100020, complete sequence.
CP027252	mobq	+	circular	Acinetobacter pittii strain WCHAP100020 plasmid p2_100020, complete sequence.
CP027247	-	+	circular	Acinetobacter pittii strain WCHAP100004 plasmid p1_100004, complete sequence.
CP027249	-	+	circular	Acinetobacter pittii strain WCHAP100004 plasmid pOXA58_100004, complete sequence.
CP028572	-	-	circular	Acinetobacter pittii strain WCHAP005046 plasmid p4_005046, complete sequence.
CP028573	-	+	circular	Acinetobacter pittii strain WCHAP005046 plasmid pOXA58_005046, complete sequence.
CP026086	-	+	circular	Acinetobacter pittii strain WCHAP005069 plasmid pOXA58_005069, complete sequence.
CP026087	-	+	circular	Acinetobacter pittii strain WCHAP005069 plasmid p1_005069, complete sequence.
CP042842	-	-	circular	Acinetobacter baumannii strain ATCC BAA-1790 plasmid unnamed, complete sequence.
CP042995	-	+	circular	Acinetobacter nosocomialis strain J1A plasmid unnamed1, complete sequence.
CP042996	-	-	circular	Acinetobacter nosocomialis strain J1A plasmid unnamed2, complete sequence.
CP043053	-	-	circular	Acinetobacter pittii strain AP43 plasmid pAP43-OXA58-NDM1, complete sequence.
CP043054	-	+	circular	Acinetobacter pittii strain AP43 plasmid pAP43-2, complete sequence.
CP043055	-	+	circular	Acinetobacter pittii strain AP43 plasmid pAP43-3, complete sequence.
CP043308	mobq	+	circular	Acinetobacter johnsonii strain Acsw19 plasmid pAcsw19-1, complete sequence.
CP043309	-	-	circular	Acinetobacter johnsonii strain Acsw19 plasmid pAcsw19-2, complete sequence.
CP043310	mobq	+	circular	Acinetobacter johnsonii strain Acsw19 plasmid pAcsw19-3, complete sequence.
CP043954	-	+	circular	Acinetobacter baumannii strain K09-14 plasmid pK09-14, complete sequence.
CP043941	-	-	circular	Acinetobacter lwoffii strain ZS207 plasmid pZS-1, complete sequence.
CP040912	-	-	circular	Acinetobacter pittii strain AB17H194 plasmid pAB17H194-1, complete sequence.
CP040913	-	-	circular	Acinetobacter pittii strain AB17H194 plasmid pAB17H194-2, complete sequence.
CP019144	mobq	+	circular	Acinetobacter lwoffii strain ZS207 plasmid pmZS, complete sequence.
CP019152	-	+	circular	Acinetobacter lwoffii strain ZS207 plasmid pZS-2, complete sequence.
CP044357	-	+	circular	Acinetobacter baumannii strain CAM180-1 plasmid pCAM180A, complete sequence.
CP044358	mobq	+	circular	Acinetobacter baumannii strain CAM180-1 plasmid pCAM180B, complete sequence.
CP032741	-	-	linear	Acinetobacter baumannii strain C25 plasmid unnamed1.
CP032742	-	-	linear	Acinetobacter baumannii strain C25 plasmid unnamed2.
CP042557	-	-	circular	Acinetobacter baumannii strain E47 plasmid pE47_001, complete sequence.
CP042558	-	+	circular	Acinetobacter baumannii strain E47 plasmid pE47_002, complete sequence.
CP042559	mobq	+	circular	Acinetobacter baumannii strain E47 plasmid pE47_003, complete sequence.
CP042560	mobq	+	circular	Acinetobacter baumannii strain E47 plasmid pE47_004, complete sequence.
CP042561	mobq	+	circular	Acinetobacter baumannii strain E47 plasmid pE47_005, complete sequence.
CP042562	mobhen	-	circular	Acinetobacter baumannii strain E47 plasmid pE47_006, complete sequence.
CP042563	-	-	circular	Acinetobacter baumannii strain E47 plasmid pE47_007, complete sequence.
CP042564	-	+	circular	Acinetobacter baumannii strain E47 plasmid pE47_008, complete sequence.
CP042565	-	-	circular	Acinetobacter baumannii strain E47 plasmid pE47_009, complete sequence.
CP044019	-	+	circular	Acinetobacter indicus strain HY20 plasmid pAI01, complete sequence.
CP044020	-	-	circular	Acinetobacter indicus strain HY20 plasmid pAI02, complete sequence.
WGGS01000000	-	-	linear	Acinetobacter baumannii strain ABIQM1 unnamed, whole genome shotgun sequencing project.
CP033244	-	+	circular	Acinetobacter baumannii strain 7835 plasmid pAba7835a, complete sequence.
CP033245	-	-	circular	Acinetobacter baumannii strain 7835 plasmid pAba7835b, complete sequence.
CM018764	-	-	circular	Acinetobacter baumannii strain ABIQM1 plasmid unnamed, complete sequence, whole genome shotgun sequence.
CP045561	-	-	circular	Acinetobacter nosocomialis strain AC1530 plasmid pAC1530, complete sequence.
CP046043	-	+	circular	Acinetobacter towneri strain 19110F47 plasmid p19110F47-1, complete sequence.
CP046044	-	+	circular	Acinetobacter towneri strain 19110F47 plasmid p19110F47-2, complete sequence.
CP046295	-	+	circular	Acinetobacter lwoffii strain FDAARGOS_552 plasmid unnamed1, complete sequence.
CP046297	-	+	circular	Acinetobacter lwoffii strain FDAARGOS_552 plasmid unnamed2, complete sequence.
CP046298	-	+	circular	Acinetobacter lwoffii strain FDAARGOS_552 plasmid unnamed3, complete sequence.
CP046299	mobq	+	circular	Acinetobacter lwoffii strain FDAARGOS_552 plasmid unnamed4, complete sequence.
CP046537	-	+	circular	Acinetobacter baumannii strain XL380 plasmid unnamed, complete sequence.
CP046655	mobq	+	circular	Acinetobacter baumannii strain ATCC 19606 plasmid pMAC, complete sequence.
MK944317	mobq	-	circular	Acinetobacter lwoffii strain M2a plasmid pAVAci144, complete sequence.
MK944318	mobq	+	circular	Acinetobacter lwoffii strain M2a plasmid pAVAci145, complete sequence.
MK944319	mobq	-	circular	Acinetobacter lwoffii strain M2a plasmid pAVAci130, complete sequence.
MK944320	mobq	+	circular	Acinetobacter lwoffii strain M2a plasmid pAVAci84, complete sequence.
MK944321	mobq	+	circular	Acinetobacter lwoffii strain M2a plasmid pAVAci147, complete sequence.
MK944322	mobq	+	circular	Acinetobacter lwoffii strain M2a plasmid pAVAci176, complete sequence.
CP031973	-	+	circular	Acinetobacter haemolyticus strain AN59 plasmid pAhaemAN59c, complete sequence.
CP031974	mobq	+	circular	Acinetobacter haemolyticus strain AN59 plasmid pAhaemAN59b, complete sequence.
CP031975	-	+	circular	Acinetobacter haemolyticus strain AN59 plasmid pAhaemAN59a, complete sequence.
CP031977	-	+	circular	Acinetobacter haemolyticus strain AN43 plasmid pAhaemAN43b, complete sequence.
CP031978	-	+	linear	Acinetobacter haemolyticus strain AN43 plasmid pAhaemAN43a.
CP031980	-	+	circular	Acinetobacter haemolyticus strain AN4 plasmid pAhaemAN4d, complete sequence.
CP031981	mobq	+	circular	Acinetobacter haemolyticus strain AN4 plasmid pAhaemAN4c, complete sequence.
CP031982	mobhen	-	circular	Acinetobacter haemolyticus strain AN4 plasmid pAhaemAN4b, complete sequence.
CP031983	mobq	+	circular	Acinetobacter haemolyticus strain AN4 plasmid pAhaemAN4a, complete sequence.
CP031985	mobhen	+	circular	Acinetobacter haemolyticus strain AN3 plasmid pAhaemAN3c, complete sequence.
CP031986	mobq	-	circular	Acinetobacter haemolyticus strain AN3 plasmid pAhaemAN3b, complete sequence.
CP031987	-	+	circular	Acinetobacter haemolyticus strain AN3 plasmid pAhaemAN3a, complete sequence.
CP031989	mobq	+	circular	Acinetobacter haemolyticus strain 5227 plasmid pAhaem5227b, complete sequence.
CP031990	-	+	circular	Acinetobacter haemolyticus strain 5227 plasmid pAhaem5227a, complete sequence.
CP031992	-	+	circular	Acinetobacter haemolyticus strain 2126ch plasmid pAhaem2126chf, complete sequence.
CP031993	mobq	+	circular	Acinetobacter haemolyticus strain 2126ch plasmid pAhaem2126che, complete sequence.
CP031994	mobq	+	circular	Acinetobacter haemolyticus strain 2126ch plasmid pAhaem2126chd, complete sequence.
CP031995	mobhen	+	circular	Acinetobacter haemolyticus strain 2126ch plasmid pAhaem2126chc, complete sequence.
CP031996	mobhen	-	circular	Acinetobacter haemolyticus strain 2126ch plasmid pAhaem2126chb, complete sequence.
CP031997	-	+	circular	Acinetobacter haemolyticus strain 2126ch plasmid pAhaem2126cha, complete sequence.
CP031999	mobq	+	circular	Acinetobacter haemolyticus strain INNSZ174 plasmid pAhaemINNSZ174c, complete sequence.
CP032000	-	+	circular	Acinetobacter haemolyticus strain INNSZ174 plasmid pAhaemINNSZ174b, complete sequence.
CP032001	mobhen	-	circular	Acinetobacter haemolyticus strain INNSZ174 plasmid pAhaemINNSZ174a, complete sequence.
CP032003	-	+	circular	Acinetobacter haemolyticus strain 11616 plasmid pAhaem11616f, complete sequence.
CP032004	mobq	+	circular	Acinetobacter haemolyticus strain 11616 plasmid pAhaem11616e, complete sequence.
CP032005	-	+	circular	Acinetobacter haemolyticus strain 11616 plasmid pAhaem11616c, complete sequence.
CP032006	-	+	linear	Acinetobacter haemolyticus strain 11616 plasmid pAhaem11616d.
CP032007	-	-	circular	Acinetobacter haemolyticus strain 11616 plasmid pAhaem11616b, complete sequence.
CP032008	mobhen	-	circular	Acinetobacter haemolyticus strain 11616 plasmid pAhaem11616a, complete sequence.
CP045136	-	-	circular	Acinetobacter indicus strain XG01 plasmid pXG01-X3, complete sequence.
CP045123	-	-	circular	Acinetobacter indicus strain XG03 plasmid pXG-13k, complete sequence.
CP045124	-	-	circular	Acinetobacter indicus strain XG03 plasmid pXG-160kb, complete sequence.
CP045125	-	-	circular	Acinetobacter indicus strain XG03 plasmid pXG-4k, complete sequence.
CP045126	-	-	circular	Acinetobacter indicus strain XG03 plasmid pXG-5k, complete sequence.
CP045128	-	-	circular	Acinetobacter indicus strain XG03 plasmid pXG03-X3, complete sequence.
CP045130	-	-	circular	Acinetobacter indicus strain TQ04 plasmid p4TQ-NDM, complete sequence.
CP045196	-	-	circular	Acinetobacter indicus strain TQ23 plasmid p23TQ-37k, complete sequence.
CP045197	-	-	circular	Acinetobacter indicus strain TQ23 plasmid p23TQ-NDM, complete sequence.
CP045132	-	-	circular	Acinetobacter indicus strain TQ18 plasmid p18TQ-X3, complete sequence.
CP045133	-	-	circular	Acinetobacter indicus strain TQ18 plasmid p18TQ-NDM, complete sequence.
CP045134	-	-	circular	Acinetobacter indicus strain TQ18 plasmid p18TQ-13k, complete sequence.
MK978159	-	-	circular	Acinetobacter lwoffii strain M2a plasmid pAVAci117, complete sequence.
MK978160	-	-	circular	Acinetobacter lwoffii strain M2a plasmid pAVAci119, complete sequence.
MK978161	-	-	circular	Acinetobacter lwoffii strain M2a plasmid pAVAci116, complete sequence.
MK978162	-	-	circular	Acinetobacter lwoffii strain M2a plasmid pAVAci14, complete sequence.
MK978163	-	-	circular	Acinetobacter lwoffii strain M2a plasmid pAVAci94, complete sequence.
MN266872	mobq	+	circular	Acinetobacter baumannii plasmid pAC1-BRL, complete sequence.
CE1CG13	mobhen	-	circular	Escherichia coli plasmid ColE1, complete sequence.
NC_001740	mobq	-	linear	Escherichia coli plasmid RSF1010, complete sequence.
